# Supplementary material for: Dependence of Intracellular and Exosomal microRNAs on Viral E6/E7 Oncogene Expression in HPV-positive Tumor Cells
Source: PLoS Pathog. 2015 Mar 11;11(3):e1004712. doi: 10.1371/journal.ppat.1004712 (PMC4356518; doi:10.1371/journal.ppat.1004712)
Supplement: S1 Dataset — (XLSX) [file ppat.1004712.s001.xlsx]

## Sheet: raw read counts
Dataset S1. Raw read counts of each individual miRNA detected by small RNA deep sequencing.
		Cell					Exosomes
		siContr-1		si18E6/E7			siContr-1			si18E6/E7
#miRNA	precursor	I	II	I	II		I	II	III	I	II	III
hsa-let-7a-5p	hsa-let-7a-1	12457	57124	22450	55141		35824	61267	30476	87359	63050	25385
hsa-let-7a-3p	hsa-let-7a-1	44	367	76	203		249	353	158	545	202	136
hsa-let-7a-5p	hsa-let-7a-2	12480	57231	22487	55210		35815	61254	30467	87325	63035	25373
hsa-let-7a-2-3p	hsa-let-7a-2	43	145	28	48		1	3	1	6	1	1
hsa-let-7a-5p	hsa-let-7a-3	12462	57111	22441	55093		35795	61239	30461	87295	63002	25369
hsa-let-7a-3p	hsa-let-7a-3	44	363	76	203		247	351	157	539	200	136
hsa-let-7b-5p	hsa-let-7b	17236	66546	24047	53116		5535	8979	4634	15406	9043	4625
hsa-let-7b-3p	hsa-let-7b	53	256	65	160		72	101	60	153	51	32
hsa-let-7c	hsa-let-7c	20412	82901	30647	70824		21262	36647	18256	48155	33106	15225
hsa-let-7d-5p	hsa-let-7d	728	3792	663	2009		2649	4015	2064	3626	1407	993
hsa-let-7d-3p	hsa-let-7d	230	938	160	410		313	537	265	306	128	76
hsa-let-7e-5p	hsa-let-7e	6087	27784	10841	27415		17434	29229	14721	38005	25969	12029
hsa-let-7e-3p	hsa-let-7e	18	103	22	79		32	29	15	33	18	10
hsa-let-7f-5p	hsa-let-7f-1	8079	39661	14545	37310		32282	55409	27608	79223	58732	22418
hsa-let-7f-1-3p	hsa-let-7f-1	11	59	15	18		20	34	13	50	13	15
hsa-let-7f-5p	hsa-let-7f-2	8103	39910	14707	37734		32710	56145	27946	80102	59161	22648
hsa-let-7f-2-3p	hsa-let-7f-2	35	211	51	119		76	111	50	230	71	47
hsa-let-7g-5p	hsa-let-7g	3832	19888	6520	17082		6098	9951	5423	18077	7625	3094
hsa-let-7g-3p	hsa-let-7g	17	30	10	10		0	0	0	0	0	0
hsa-let-7i-5p	hsa-let-7i	66654	207039	67841	146060		14042	20273	12147	47853	31546	14148
hsa-let-7i-3p	hsa-let-7i	208	685	170	296		32	28	20	87	37	14
hsa-miR-1	hsa-mir-1-1	16	116	49	116		211	375	109	472	330	49
hsa-miR-1	hsa-mir-1-2	14	116	48	114		210	375	110	474	330	49
hsa-miR-100-5p	hsa-mir-100	49366	153277	93448	174780		9640	17459	8747	48005	52492	18499
hsa-miR-100-3p	hsa-mir-100	2	15	5	15		0	0	0	1	5	2
hsa-miR-101-5p	hsa-mir-101-1	0	7	2	0		1	0	0	0	0	0
hsa-miR-101-3p	hsa-mir-101-1	8740	25327	9096	14661		1530	1522	908	3844	1934	786
hsa-miR-101-3p	hsa-mir-101-2	8760	25412	9125	14703		1532	1526	910	3850	1938	789
hsa-miR-103a-3p	hsa-mir-103a-1	3222	21811	4765	17787		2455	3994	1949	7818	2485	859
hsa-miR-103a-2-5p	hsa-mir-103a-2	4	4	5	8		0	0	0	1	0	0
hsa-miR-103a-3p	hsa-mir-103a-2	3226	21866	4767	17819		2461	3999	1953	7825	2487	863
hsa-miR-103b	hsa-mir-103b-1	0	0	0	0		0	0	0	0	0	0
hsa-miR-103b	hsa-mir-103b-2	0	0	0	0		0	0	0	0	0	0
hsa-miR-105-5p	hsa-mir-105-1	311	1207	265	749		91	123	77	224	118	49
hsa-miR-105-3p	hsa-mir-105-1	70	145	42	79		2	2	2	9	6	4
hsa-miR-105-5p	hsa-mir-105-2	311	1207	265	749		91	123	77	224	118	49
hsa-miR-105-3p	hsa-mir-105-2	71	146	42	81		2	2	2	10	7	4
hsa-miR-106a-5p	hsa-mir-106a	2547	32015	2102	10611		1998	2002	1037	5079	517	279
hsa-miR-106a-3p	hsa-mir-106a	0	0	0	0		0	0	0	0	0	0
hsa-miR-106b-5p	hsa-mir-106b	697	5078	606	1972		185	173	82	565	93	40
hsa-miR-106b-3p	hsa-mir-106b	1702	7291	1335	3449		391	480	281	1070	475	245
hsa-miR-107	hsa-mir-107	2580	17682	3746	14298		1995	3207	1575	6063	1958	664
hsa-miR-10a-5p	hsa-mir-10a	1009	3811	1689	3961		729	1654	683	1747	1903	692
hsa-miR-10a-3p	hsa-mir-10a	12	51	17	40		14	12	12	63	11	10
hsa-miR-10b-5p	hsa-mir-10b	880	3277	1430	3408		691	1604	618	1474	1668	599
hsa-miR-10b-3p	hsa-mir-10b	0	0	0	0		4	3	2	2	0	0
hsa-miR-1178	hsa-mir-1178	0	0	0	0		0	0	0	0	0	0
hsa-miR-1179	hsa-mir-1179	0	0	0	0		0	0	0	0	0	0
hsa-miR-1180	hsa-mir-1180	779	2106	377	771		153	222	148	80	65	40
hsa-miR-1181	hsa-mir-1181	0	0	0	0		0	0	0	0	0	0
hsa-miR-1182	hsa-mir-1182	0	0	0	0		0	0	0	0	0	0
hsa-miR-1183	hsa-mir-1183	0	0	0	0		0	0	0	0	0	0
hsa-miR-1184	hsa-mir-1184-1	0	0	0	0		0	0	0	0	0	0
hsa-miR-1184	hsa-mir-1184-2	0	0	0	0		0	0	0	0	0	0
hsa-miR-1184	hsa-mir-1184-3	0	0	0	0		0	0	0	0	0	0
hsa-miR-1185-5p	hsa-mir-1185-1	0	0	1	0		0	0	0	0	0	0
hsa-miR-1185-1-3p	hsa-mir-1185-1	1	10	3	2		4	6	1	1	1	1
hsa-miR-1185-5p	hsa-mir-1185-2	0	0	1	0		0	0	0	0	0	0
hsa-miR-1185-2-3p	hsa-mir-1185-2	1	9	3	2		0	2	0	1	0	0
hsa-miR-1193	hsa-mir-1193	0	0	0	0		0	0	0	0	0	0
hsa-miR-1197	hsa-mir-1197	0	0	0	0		0	1	1	1	1	0
hsa-miR-1200	hsa-mir-1200	0	0	0	0		0	0	0	0	0	0
hsa-miR-1202	hsa-mir-1202	0	0	0	0		0	0	0	0	0	0
hsa-miR-1203	hsa-mir-1203	0	0	0	0		0	0	0	0	0	0
hsa-miR-1204	hsa-mir-1204	0	0	0	0		0	0	0	1	0	0
hsa-miR-1205	hsa-mir-1205	0	0	0	0		0	0	0	0	0	0
hsa-miR-1206	hsa-mir-1206	0	0	0	0		0	0	0	0	0	0
hsa-miR-1207-5p	hsa-mir-1207	0	0	0	0		0	0	0	0	0	0
hsa-miR-1207-3p	hsa-mir-1207	0	0	0	0		0	0	0	0	0	0
hsa-miR-1208	hsa-mir-1208	0	0	0	0		0	0	0	0	0	0
hsa-miR-122-5p	hsa-mir-122	2	3	3	3		222	532	264	84	74	56
hsa-miR-122-3p	hsa-mir-122	0	0	0	0		0	0	0	0	0	0
hsa-miR-1224-5p	hsa-mir-1224	0	0	1	0		0	0	0	0	0	0
hsa-miR-1224-3p	hsa-mir-1224	0	0	0	0		0	0	0	0	0	0
hsa-miR-1225-5p	hsa-mir-1225	0	0	0	0		0	0	0	0	0	0
hsa-miR-1225-3p	hsa-mir-1225	0	0	0	0		0	0	0	0	0	0
hsa-miR-1226-5p	hsa-mir-1226	15	46	1	8		37	34	23	14	16	10
hsa-miR-1226-3p	hsa-mir-1226	6	20	4	6		1	0	0	3	1	0
hsa-miR-1227	hsa-mir-1227	0	1	0	0		0	0	0	0	0	0
hsa-miR-1228-5p	hsa-mir-1228	4	3	3	9		0	0	2	1	0	0
hsa-miR-1228-3p	hsa-mir-1228	1	5	0	5		1	1	0	2	0	0
hsa-miR-1229	hsa-mir-1229	0	11	2	6		0	0	0	2	1	0
hsa-miR-1231	hsa-mir-1231	0	0	0	0		0	1	0	0	0	0
hsa-miR-1233	hsa-mir-1233-1	0	0	1	0		0	0	0	0	0	0
hsa-miR-1233	hsa-mir-1233-2	0	0	1	0		0	0	0	0	0	0
hsa-miR-1234	hsa-mir-1234	1	2	1	6		0	0	0	0	0	0
hsa-miR-1236	hsa-mir-1236	0	0	0	0		0	0	0	0	0	0
hsa-miR-1237	hsa-mir-1237	0	1	1	1		2	1	0	0	0	0
hsa-miR-1238	hsa-mir-1238	0	0	0	0		0	0	0	0	0	0
hsa-miR-124-5p	hsa-mir-124-1	0	0	0	0		0	0	0	0	0	0
hsa-miR-124-3p	hsa-mir-124-1	0	0	0	0		0	0	0	0	0	0
hsa-miR-124-5p	hsa-mir-124-2	0	0	0	0		0	0	0	0	0	0
hsa-miR-124-3p	hsa-mir-124-2	0	0	0	0		0	0	0	0	0	0
hsa-miR-124-5p	hsa-mir-124-3	0	0	0	0		0	0	0	0	0	0
hsa-miR-124-3p	hsa-mir-124-3	0	0	0	0		0	0	0	0	0	0
hsa-miR-1243	hsa-mir-1243	0	0	0	0		0	0	0	0	0	0
hsa-miR-1244	hsa-mir-1244-1	1	1	1	0		9	35	18	3	16	11
hsa-miR-1244	hsa-mir-1244-2	1	1	1	0		9	35	18	3	16	11
hsa-miR-1244	hsa-mir-1244-3	1	1	1	0		9	35	18	3	16	11
hsa-miR-1245a	hsa-mir-1245a	1	4	0	2		0	0	2	3	1	1
hsa-miR-1245b-5p	hsa-mir-1245b	0	0	2	1		0	0	0	1	0	0
hsa-miR-1245b-3p	hsa-mir-1245b	0	0	0	3		0	0	0	1	0	0
hsa-miR-1246	hsa-mir-1246	1015	3430	1191	1467		2731	5908	5947	4492	1576	1718
hsa-miR-1247-5p	hsa-mir-1247	46	114	112	185		2	12	2	25	4	1
hsa-miR-1247-3p	hsa-mir-1247	88	147	173	193		9	13	6	24	27	10
hsa-miR-1248	hsa-mir-1248	5	29	14	16		36	64	38	35	2	4
hsa-miR-1249	hsa-mir-1249	42	122	21	49		2	8	3	6	0	1
hsa-miR-1250	hsa-mir-1250	2	3	0	0		0	0	0	0	0	0
hsa-miR-1251	hsa-mir-1251	1	0	2	1		0	0	0	1	0	2
hsa-miR-1252	hsa-mir-1252	1	3	0	5		0	0	0	2	0	0
hsa-miR-1253	hsa-mir-1253	0	0	0	0		0	0	0	0	0	0
hsa-miR-1254	hsa-mir-1254-1	95	248	45	76		14	19	11	12	8	4
hsa-miR-1254	hsa-mir-1254-2	94	245	45	76		14	18	11	12	8	4
hsa-miR-1255a	hsa-mir-1255a	5	27	6	13		2	4	3	12	3	3
hsa-miR-1255b-5p	hsa-mir-1255b-1	0	2	0	0		0	1	0	1	0	0
hsa-miR-1255b-5p	hsa-mir-1255b-2	0	2	0	0		0	1	0	1	0	0
hsa-miR-1255b-2-3p	hsa-mir-1255b-2	0	0	0	0		0	0	0	0	0	0
hsa-miR-1256	hsa-mir-1256	0	1	0	1		0	0	0	0	0	0
hsa-miR-1257	hsa-mir-1257	6	44	1	8		0	0	0	0	0	0
hsa-miR-1258	hsa-mir-1258	0	0	0	1		0	0	1	0	0	0
hsa-miR-125a-5p	hsa-mir-125a	1331	9484	3111	12095		1870	3357	1435	2195	760	478
hsa-miR-125a-3p	hsa-mir-125a	128	372	130	313		34	72	37	100	84	27
hsa-miR-125b-5p	hsa-mir-125b-1	4375	22936	7765	22156		1557	2194	1035	3352	849	441
hsa-miR-125b-1-3p	hsa-mir-125b-1	488	1145	473	763		78	127	65	192	188	73
hsa-miR-125b-5p	hsa-mir-125b-2	4369	22894	7756	22132		1554	2184	1029	3350	847	442
hsa-miR-125b-2-3p	hsa-mir-125b-2	938	2817	1135	2278		112	179	98	589	445	181
hsa-miR-126-5p	hsa-mir-126	0	17	4	9		109	177	38	96	29	17
hsa-miR-126-3p	hsa-mir-126	114	430	230	467		843	1447	246	822	317	133
hsa-miR-1260a	hsa-mir-1260a	623	2688	1362	2706		145	195	80	410	121	42
hsa-miR-1260b	hsa-mir-1260b	639	2784	1392	2792		148	194	84	429	123	42
hsa-miR-1261	hsa-mir-1261	1	7	1	0		0	2	0	1	1	1
hsa-miR-1262	hsa-mir-1262	11	33	4	8		3	2	4	5	3	0
hsa-miR-1263	hsa-mir-1263	0	0	0	0		0	0	0	0	0	0
hsa-miR-1264	hsa-mir-1264	0	0	0	0		0	0	0	0	0	0
hsa-miR-1265	hsa-mir-1265	0	0	0	0		0	0	0	0	0	0
hsa-miR-1266	hsa-mir-1266	0	1	1	0		0	0	0	0	0	0
hsa-miR-1267	hsa-mir-1267	0	0	0	1		0	0	0	0	0	0
hsa-miR-1268a	hsa-mir-1268a	603	805	401	639		31	61	23	88	63	23
hsa-miR-1268b	hsa-mir-1268b	614	833	407	658		32	63	25	89	65	23
hsa-miR-1269a	hsa-mir-1269a	0	3	0	0		0	0	0	0	0	0
hsa-miR-1269b	hsa-mir-1269b	0	3	0	0		0	0	0	0	0	0
hsa-miR-127-5p	hsa-mir-127	0	0	0	1		2	4	0	0	2	0
hsa-miR-127-3p	hsa-mir-127	1	4	11	13		73	114	48	42	27	12
hsa-miR-1270	hsa-mir-1270-1	0	0	0	0		0	0	0	0	0	0
hsa-miR-1270	hsa-mir-1270-2	0	0	0	0		0	0	0	0	0	0
hsa-miR-1271-5p	hsa-mir-1271	2	4	0	6		0	2	0	1	0	1
hsa-miR-1271-3p	hsa-mir-1271	0	2	0	0		0	0	0	1	0	0
hsa-miR-1272	hsa-mir-1272	0	3	0	1		0	0	0	0	0	0
hsa-miR-1273a	hsa-mir-1273a	2	4	1	3		1	2	1	0	1	0
hsa-miR-1273c	hsa-mir-1273c	7	31	4	15		2	2	2	2	3	0
hsa-miR-1273d	hsa-mir-1273d	7	12	1	2		2	16	5	2	5	0
hsa-miR-1273e	hsa-mir-1273e	2	3	1	1		0	8	4	2	3	1
hsa-miR-1273f	hsa-mir-1273f	0	6	5	3		5	18	12	0	3	3
hsa-miR-1273g-5p	hsa-mir-1273g	0	1	0	0		0	1	1	0	0	0
hsa-miR-1273g-3p	hsa-mir-1273g	51	56	123	61		198	846	605	191	459	420
hsa-miR-1275	hsa-mir-1275	68	201	55	78		0	2	0	3	0	0
hsa-miR-1276	hsa-mir-1276	7	20	3	5		0	5	0	2	4	0
hsa-miR-1277-5p	hsa-mir-1277	7	36	12	21		15	9	13	41	20	7
hsa-miR-1277-3p	hsa-mir-1277	0	3	0	2		1	1	1	3	2	1
hsa-miR-1278	hsa-mir-1278	8	21	6	28		7	7	7	17	10	5
hsa-miR-1279	hsa-mir-1279	0	0	0	0		0	0	0	0	0	0
hsa-miR-128	hsa-mir-128-1	2187	6142	1834	3645		1066	2039	1006	1213	993	519
hsa-miR-128	hsa-mir-128-2	2082	5825	1667	3316		992	1853	939	1099	891	462
hsa-miR-1280	hsa-mir-1280	4	18	12	14		0	0	2	4	0	0
hsa-miR-1281	hsa-mir-1281	0	0	0	0		0	0	0	0	0	0
hsa-miR-1282	hsa-mir-1282	0	0	0	0		0	0	0	0	0	0
hsa-miR-1283	hsa-mir-1283-1	0	0	0	0		1	0	0	0	0	0
hsa-miR-1283	hsa-mir-1283-2	0	0	0	0		1	0	0	0	0	0
hsa-miR-1284	hsa-mir-1284	0	1	0	0		1	1	1	1	0	0
hsa-miR-1285-5p	hsa-mir-1285-1	11	38	4	12		6	11	2	11	4	1
hsa-miR-1285-3p	hsa-mir-1285-1	220	501	94	168		20	33	20	36	16	6
hsa-miR-1285-3p	hsa-mir-1285-2	214	468	81	151		19	33	20	31	15	6
hsa-miR-1286	hsa-mir-1286	7	17	4	7		0	0	0	3	0	0
hsa-miR-1287	hsa-mir-1287	41	112	52	77		6	0	1	9	4	3
hsa-miR-1288	hsa-mir-1288	1	5	2	4		0	0	0	0	0	0
hsa-miR-1289	hsa-mir-1289-1	0	2	0	0		1	0	0	2	0	0
hsa-miR-1289	hsa-mir-1289-2	0	2	0	0		1	0	0	2	0	0
hsa-miR-129-5p	hsa-mir-129-1	227	406	79	114		13	24	17	9	20	10
hsa-miR-129-1-3p	hsa-mir-129-1	0	11	4	5		1	2	0	0	0	0
hsa-miR-129-5p	hsa-mir-129-2	227	407	79	113		13	24	17	9	20	10
hsa-miR-129-2-3p	hsa-mir-129-2	0	10	4	4		1	2	0	0	0	0
hsa-miR-1290	hsa-mir-1290	275	975	183	341		505	2577	3489	569	568	713
hsa-miR-1291	hsa-mir-1291	294	667	371	269		67	148	137	86	21	45
hsa-miR-1292	hsa-mir-1292	71	177	35	58		11	18	14	17	11	12
hsa-miR-1293	hsa-mir-1293	86	178	40	91		8	19	21	23	18	11
hsa-miR-1294	hsa-mir-1294	8	44	2	9		1	1	2	3	1	0
hsa-miR-1295a	hsa-mir-1295a	0	0	0	0		0	0	0	0	0	0
hsa-miR-1295b-5p	hsa-mir-1295b	0	0	0	0		0	0	0	0	0	0
hsa-miR-1295b-3p	hsa-mir-1295b	0	0	0	0		0	1	0	0	0	0
hsa-miR-1296	hsa-mir-1296	31	177	31	88		16	17	3	29	12	11
hsa-miR-1297	hsa-mir-1297	0	0	0	0		0	0	0	0	0	0
hsa-miR-1298	hsa-mir-1298	0	0	0	0		0	0	0	0	0	0
hsa-miR-1299	hsa-mir-1299	26	78	17	36		1	1	0	3	7	1
hsa-miR-1301	hsa-mir-1301	23	122	16	76		15	34	10	19	19	0
hsa-miR-1302	hsa-mir-1302-1	0	0	0	0		0	0	0	0	0	0
hsa-miR-1302	hsa-mir-1302-10	0	0	0	0		0	0	0	0	0	0
hsa-miR-1302	hsa-mir-1302-11	0	0	0	0		0	0	0	0	0	0
hsa-miR-1302	hsa-mir-1302-2	0	0	0	0		0	0	0	0	0	0
hsa-miR-1302	hsa-mir-1302-3	0	0	0	0		0	0	0	0	0	0
hsa-miR-1302	hsa-mir-1302-4	0	0	0	0		0	0	0	0	0	0
hsa-miR-1302	hsa-mir-1302-5	0	0	0	0		0	0	0	0	0	0
hsa-miR-1302	hsa-mir-1302-6	0	0	0	0		0	0	0	0	0	0
hsa-miR-1302	hsa-mir-1302-7	0	0	0	0		0	0	0	0	0	0
hsa-miR-1302	hsa-mir-1302-8	0	0	0	0		0	0	0	0	0	0
hsa-miR-1302	hsa-mir-1302-9	0	0	0	0		0	0	0	0	0	0
hsa-miR-1303	hsa-mir-1303	642	1552	146	347		63	131	59	92	57	42
hsa-miR-1304-5p	hsa-mir-1304	20	91	16	24		7	7	4	12	2	1
hsa-miR-1304-3p	hsa-mir-1304	196	518	71	135		51	78	69	94	46	29
hsa-miR-1305	hsa-mir-1305	3	13	1	2		0	1	0	1	1	0
hsa-miR-1306-5p	hsa-mir-1306	5	37	3	12		2	6	0	3	1	0
hsa-miR-1306-3p	hsa-mir-1306	12	52	9	13		2	3	1	0	2	1
hsa-miR-1307-5p	hsa-mir-1307	994	2990	702	1143		23	18	18	132	45	27
hsa-miR-1307-3p	hsa-mir-1307	13808	34576	7610	13980		713	1271	669	1127	891	464
hsa-miR-130a-5p	hsa-mir-130a	0	0	0	0		0	0	0	0	0	0
hsa-miR-130a-3p	hsa-mir-130a	34	119	24	48		4	6	6	22	2	1
hsa-miR-130b-5p	hsa-mir-130b	58	205	31	98		48	121	64	14	11	6
hsa-miR-130b-3p	hsa-mir-130b	59	219	22	66		10	11	13	28	9	4
hsa-miR-132-5p	hsa-mir-132	197	656	118	264		23	36	14	31	13	8
hsa-miR-132-3p	hsa-mir-132	120	428	132	310		65	75	30	250	58	33
hsa-miR-1321	hsa-mir-1321	0	0	0	0		0	1	0	0	0	0
hsa-miR-1322	hsa-mir-1322	0	0	0	0		0	0	0	0	0	0
hsa-miR-1323	hsa-mir-1323	1	0	0	0		0	1	0	0	0	0
hsa-miR-1324	hsa-mir-1324	0	0	0	0		0	0	0	0	0	0
hsa-miR-133a	hsa-mir-133a-1	29	149	26	112		40	23	13	107	15	12
hsa-miR-133a	hsa-mir-133a-2	29	149	26	112		40	23	13	107	15	12
hsa-miR-133b	hsa-mir-133b	11	34	7	19		4	2	1	16	1	1
hsa-miR-134	hsa-mir-134	26	36	26	18		9	8	2	7	6	2
hsa-miR-1343	hsa-mir-1343	13	24	7	13		7	7	4	1	0	1
hsa-miR-135a-5p	hsa-mir-135a-1	0	9	8	23		5	4	2	23	4	4
hsa-miR-135a-3p	hsa-mir-135a-1	0	0	0	0		0	0	0	0	0	0
hsa-miR-135a-5p	hsa-mir-135a-2	0	9	8	23		5	4	2	23	4	4
hsa-miR-135b-5p	hsa-mir-135b	0	8	7	23		5	2	2	22	5	5
hsa-miR-135b-3p	hsa-mir-135b	0	8	6	7		1	1	0	2	3	0
hsa-miR-136-5p	hsa-mir-136	0	0	0	0		0	0	0	0	0	0
hsa-miR-136-3p	hsa-mir-136	0	0	0	0		16	10	8	4	3	0
hsa-miR-137	hsa-mir-137	22	139	49	126		4	11	3	33	2	1
hsa-miR-138-5p	hsa-mir-138-1	414	1282	500	955		20	16	7	67	13	10
hsa-miR-138-1-3p	hsa-mir-138-1	13	31	2	8		1	2	1	2	5	0
hsa-miR-138-5p	hsa-mir-138-2	364	1136	454	828		20	16	8	54	12	9
hsa-miR-138-2-3p	hsa-mir-138-2	0	0	0	0		0	0	0	0	0	0
hsa-miR-139-5p	hsa-mir-139	742	2579	1280	2597		315	421	227	1555	1053	444
hsa-miR-139-3p	hsa-mir-139	313	773	244	510		49	156	65	90	86	50
hsa-miR-140-5p	hsa-mir-140	72	490	157	360		70	95	30	189	48	44
hsa-miR-140-3p	hsa-mir-140	2365	7755	2422	4847		386	669	294	1247	739	263
hsa-miR-141-5p	hsa-mir-141	0	0	0	0		0	0	0	0	0	0
hsa-miR-141-3p	hsa-mir-141	1	7	3	4		2	1	0	0	2	1
hsa-miR-142-5p	hsa-mir-142	0	2	0	0		148	237	46	104	23	16
hsa-miR-142-3p	hsa-mir-142	0	1	3	0		87	78	30	38	8	0
hsa-miR-143-5p	hsa-mir-143	132	293	251	538		27	19	10	74	24	9
hsa-miR-143-3p	hsa-mir-143	7689	12157	22500	32139		1454	2027	604	7871	7077	2006
hsa-miR-144-5p	hsa-mir-144	0	0	0	0		88	103	40	58	7	4
hsa-miR-144-3p	hsa-mir-144	1	1	0	0		155	140	71	78	28	23
hsa-miR-145-5p	hsa-mir-145	109	397	399	1039		9	19	1	137	19	9
hsa-miR-145-3p	hsa-mir-145	53	152	78	212		23	18	7	77	34	5
hsa-miR-1468	hsa-mir-1468	0	9	3	6		31	86	18	5	17	1
hsa-miR-1469	hsa-mir-1469	0	0	0	0		0	0	1	0	0	0
hsa-miR-146a-5p	hsa-mir-146a	17	77	9	20		74	21	14	25	3	1
hsa-miR-146a-3p	hsa-mir-146a	0	1	0	0		0	0	0	0	0	0
hsa-miR-146b-5p	hsa-mir-146b	186	355	248	438		57	99	58	167	157	68
hsa-miR-146b-3p	hsa-mir-146b	2	16	9	16		0	0	1	3	2	0
hsa-miR-1470	hsa-mir-1470	0	0	0	0		0	0	0	0	0	0
hsa-miR-1471	hsa-mir-1471	0	0	0	0		0	0	0	0	0	0
hsa-miR-147a	hsa-mir-147a	18	33	4	12		0	2	2	2	0	1
hsa-miR-147b	hsa-mir-147b	29	59	7	15		2	2	3	3	2	1
hsa-miR-148a-5p	hsa-mir-148a	214	300	43	39		2	2	2	1	7	2
hsa-miR-148a-3p	hsa-mir-148a	404	948	546	829		375	755	316	625	589	229
hsa-miR-148b-5p	hsa-mir-148b	108	253	111	188		25	30	26	80	55	21
hsa-miR-148b-3p	hsa-mir-148b	1316	7380	1776	4872		788	806	605	2680	922	461
hsa-miR-149-5p	hsa-mir-149	505	1426	289	587		52	56	58	72	36	19
hsa-miR-149-3p	hsa-mir-149	3	12	2	3		0	2	2	1	2	0
hsa-miR-150-5p	hsa-mir-150	0	2	0	1		92	147	47	63	22	7
hsa-miR-150-3p	hsa-mir-150	0	0	0	0		0	1	0	0	0	0
hsa-miR-151a-5p	hsa-mir-151a	63	261	59	151		32	26	24	86	24	13
hsa-miR-151a-3p	hsa-mir-151a	7651	16206	5997	10080		1092	2036	960	2700	2895	1112
hsa-miR-151b	hsa-mir-151b	45	179	38	107		17	16	10	42	14	9
hsa-miR-152	hsa-mir-152	165	702	237	526		70	99	45	144	58	18
hsa-miR-153	hsa-mir-153-1	0	0	0	0		0	0	0	0	0	0
hsa-miR-153	hsa-mir-153-2	0	0	0	0		0	0	0	0	0	0
hsa-miR-1537	hsa-mir-1537	0	1	0	0		0	0	0	0	0	0
hsa-miR-1538	hsa-mir-1538	0	7	1	4		1	0	0	0	3	0
hsa-miR-1539	hsa-mir-1539	0	0	0	0		0	0	0	0	0	0
hsa-miR-154-5p	hsa-mir-154	0	0	0	0		0	0	0	0	0	0
hsa-miR-154-3p	hsa-mir-154	0	0	0	0		1	0	0	1	0	0
hsa-miR-155-5p	hsa-mir-155	97	539	84	215		230	437	265	373	140	90
hsa-miR-155-3p	hsa-mir-155	0	0	0	0		0	0	0	0	0	0
hsa-miR-1587	hsa-mir-1587	5	0	0	0		0	0	0	0	0	0
hsa-miR-15a-5p	hsa-mir-15a	75	342	49	100		19	13	8	43	5	3
hsa-miR-15a-3p	hsa-mir-15a	0	4	0	0		0	1	0	0	0	0
hsa-miR-15b-5p	hsa-mir-15b	32	382	34	167		62	57	23	228	16	9
hsa-miR-15b-3p	hsa-mir-15b	22	215	14	63		116	111	66	159	35	18
hsa-miR-16-5p	hsa-mir-16-1	260	1692	294	876		311	290	142	847	132	100
hsa-miR-16-1-3p	hsa-mir-16-1	97	387	27	77		3	1	6	7	1	1
hsa-miR-16-5p	hsa-mir-16-2	260	1693	294	875		314	290	142	844	132	100
hsa-miR-16-2-3p	hsa-mir-16-2	47	196	31	108		507	772	411	500	182	158
hsa-miR-17-5p	hsa-mir-17	3408	40338	2826	13517		2596	2786	1434	6811	764	443
hsa-miR-17-3p	hsa-mir-17	787	2382	332	621		31	30	13	68	20	20
hsa-miR-181a-5p	hsa-mir-181a-1	12844	39792	22573	43079		2699	3067	1791	8310	2891	1402
hsa-miR-181a-3p	hsa-mir-181a-1	482	2154	767	1589		155	236	151	876	512	172
hsa-miR-181a-5p	hsa-mir-181a-2	12837	39772	22571	43071		2699	3064	1790	8309	2890	1402
hsa-miR-181a-2-3p	hsa-mir-181a-2	785	2460	872	1906		343	562	246	934	764	287
hsa-miR-181b-5p	hsa-mir-181b-1	5934	22799	8406	19170		1951	2578	1453	4727	1641	986
hsa-miR-181b-3p	hsa-mir-181b-1	23	164	36	97		17	37	16	79	36	9
hsa-miR-181b-5p	hsa-mir-181b-2	6083	23572	8694	20015		1974	2600	1460	4801	1658	1005
hsa-miR-181c-5p	hsa-mir-181c	50	170	87	123		7	13	7	19	7	5
hsa-miR-181c-3p	hsa-mir-181c	91	282	169	320		19	5	4	75	32	10
hsa-miR-181d	hsa-mir-181d	4687	17407	6515	14848		1638	2105	1203	3731	1355	809
hsa-miR-182-5p	hsa-mir-182	3794	15629	6284	15590		1565	2603	1513	6325	4475	1652
hsa-miR-182-3p	hsa-mir-182	10	65	13	26		1	1	1	11	6	2
hsa-miR-1825	hsa-mir-1825	0	0	0	0		0	0	0	0	0	0
hsa-miR-1827	hsa-mir-1827	0	1	0	0		1	1	0	1	2	1
hsa-miR-183-5p	hsa-mir-183	1566	5687	2530	6072		760	1295	807	2775	2356	1031
hsa-miR-183-3p	hsa-mir-183	11	33	11	21		6	5	1	8	4	1
hsa-miR-184	hsa-mir-184	2	4	2	4		0	4	3	1	0	1
hsa-miR-185-5p	hsa-mir-185	1361	6994	1065	3502		464	661	339	1004	404	117
hsa-miR-185-3p	hsa-mir-185	37	89	19	41		9	15	7	14	4	2
hsa-miR-186-5p	hsa-mir-186	2347	13905	2206	6717		903	1170	653	2709	451	417
hsa-miR-186-3p	hsa-mir-186	6	8	3	5		0	1	0	0	0	0
hsa-miR-187-5p	hsa-mir-187	0	0	0	0		0	0	0	0	0	0
hsa-miR-187-3p	hsa-mir-187	2	1	2	1		1	0	0	0	0	0
hsa-miR-188-5p	hsa-mir-188	19	82	14	28		2	3	1	7	1	1
hsa-miR-188-3p	hsa-mir-188	3	4	2	0		0	0	0	0	0	0
hsa-miR-18a-5p	hsa-mir-18a	220	1094	133	265		116	132	52	125	38	15
hsa-miR-18a-3p	hsa-mir-18a	124	576	41	131		33	66	37	32	10	6
hsa-miR-18b-5p	hsa-mir-18b	182	864	117	206		90	97	45	100	30	15
hsa-miR-18b-3p	hsa-mir-18b	2	4	1	1		0	0	0	0	0	0
hsa-miR-1908	hsa-mir-1908	56	127	20	44		11	9	6	2	1	0
hsa-miR-1909-5p	hsa-mir-1909	1	7	0	1		0	3	1	0	0	0
hsa-miR-1909-3p	hsa-mir-1909	0	8	2	2		0	0	0	0	0	0
hsa-miR-190a	hsa-mir-190a	8	31	11	18		0	4	0	0	1	0
hsa-miR-190b	hsa-mir-190b	0	3	0	0		3	1	0	1	0	1
hsa-miR-191-5p	hsa-mir-191	4933	27860	5986	18055		2901	4464	2198	5560	1871	1153
hsa-miR-191-3p	hsa-mir-191	30	120	29	57		6	10	8	9	2	1
hsa-miR-1910	hsa-mir-1910	4	17	0	6		2	5	0	1	0	1
hsa-miR-1911-5p	hsa-mir-1911	0	0	0	0		0	0	0	0	0	0
hsa-miR-1911-3p	hsa-mir-1911	0	0	0	0		0	0	0	0	0	0
hsa-miR-1912	hsa-mir-1912	0	0	0	0		0	0	0	0	0	0
hsa-miR-1913	hsa-mir-1913	0	1	0	0		0	0	0	1	0	0
hsa-miR-1914-5p	hsa-mir-1914	2	13	1	8		1	2	4	2	0	0
hsa-miR-1914-3p	hsa-mir-1914	1	6	1	0		0	0	0	0	0	0
hsa-miR-1915-5p	hsa-mir-1915	5	6	1	0		0	0	0	0	0	0
hsa-miR-1915-3p	hsa-mir-1915	0	5	0	1		0	0	0	1	1	0
hsa-miR-192-5p	hsa-mir-192	363	1031	311	601		157	226	105	296	251	76
hsa-miR-192-3p	hsa-mir-192	0	0	0	0		0	0	0	0	0	0
hsa-miR-193a-5p	hsa-mir-193a	62	201	28	72		24	50	23	7	6	2
hsa-miR-193a-3p	hsa-mir-193a	2	15	4	2		0	0	0	2	2	0
hsa-miR-193b-5p	hsa-mir-193b	291	722	222	408		40	106	40	91	42	21
hsa-miR-193b-3p	hsa-mir-193b	4400	9272	4476	6179		115	153	66	1043	282	203
hsa-miR-194-5p	hsa-mir-194-1	29	326	52	183		70	80	34	159	13	10
hsa-miR-194-5p	hsa-mir-194-2	30	350	49	193		71	84	33	166	12	11
hsa-miR-194-3p	hsa-mir-194-2	0	3	1	4		2	0	0	0	2	0
hsa-miR-195-5p	hsa-mir-195	7	47	7	22		6	6	0	12	0	0
hsa-miR-195-3p	hsa-mir-195	4	16	8	8		5	13	3	4	6	2
hsa-miR-196a-5p	hsa-mir-196a-1	630	3383	780	2498		1246	1919	1053	3700	1154	692
hsa-miR-196a-5p	hsa-mir-196a-2	666	3545	823	2630		1292	1984	1090	3847	1182	708
hsa-miR-196a-3p	hsa-mir-196a-2	287	513	124	157		8	15	8	17	18	7
hsa-miR-196b-5p	hsa-mir-196b	498	2658	601	1963		1077	1619	925	3159	973	584
hsa-miR-196b-3p	hsa-mir-196b	3	17	2	1		0	0	1	1	0	0
hsa-miR-197-5p	hsa-mir-197	12	20	4	7		0	0	1	0	0	1
hsa-miR-197-3p	hsa-mir-197	345	1154	245	666		23	40	26	73	40	13
hsa-miR-1972	hsa-mir-1972-1	10	11	3	2		1	2	2	1	1	1
hsa-miR-1972	hsa-mir-1972-2	10	11	3	2		1	2	2	1	1	1
hsa-miR-1973	hsa-mir-1973	0	5	1	0		0	2	1	0	0	0
hsa-miR-1976	hsa-mir-1976	0	0	1	0		0	0	0	1	1	0
hsa-miR-198	hsa-mir-198	0	0	0	0		0	0	0	0	0	0
hsa-miR-199a-5p	hsa-mir-199a-1	1	4	2	2		26	25	10	15	5	1
hsa-miR-199a-3p	hsa-mir-199a-1	4	8	1	13		132	177	56	133	28	12
hsa-miR-199a-5p	hsa-mir-199a-2	1	4	2	2		26	25	10	15	5	1
hsa-miR-199a-3p	hsa-mir-199a-2	4	8	1	13		133	177	56	133	28	12
hsa-miR-199b-5p	hsa-mir-199b	3	11	2	8		12	18	12	23	8	3
hsa-miR-199b-3p	hsa-mir-199b	4	8	1	13		132	177	56	133	28	12
hsa-miR-19a-5p	hsa-mir-19a	0	3	0	0		0	0	0	0	0	0
hsa-miR-19a-3p	hsa-mir-19a	1775	11189	1996	4440		543	543	300	1161	225	109
hsa-miR-19b-1-5p	hsa-mir-19b-1	21	153	7	30		3	1	0	6	0	1
hsa-miR-19b-3p	hsa-mir-19b-1	1882	11985	2161	4955		577	602	321	1389	259	151
hsa-miR-19b-3p	hsa-mir-19b-2	1943	12356	2192	5077		584	608	330	1397	262	152
hsa-miR-19b-2-5p	hsa-mir-19b-2	4	19	0	1		1	0	0	0	0	1
hsa-miR-200a-5p	hsa-mir-200a	0	1	0	0		0	0	1	0	1	0
hsa-miR-200a-3p	hsa-mir-200a	2	22	9	16		3	9	4	7	7	3
hsa-miR-200b-5p	hsa-mir-200b	0	0	0	1		1	0	0	0	1	0
hsa-miR-200b-3p	hsa-mir-200b	2	12	6	11		17	28	10	15	7	3
hsa-miR-200c-5p	hsa-mir-200c	0	0	0	0		0	0	0	0	0	0
hsa-miR-200c-3p	hsa-mir-200c	9	72	9	24		48	89	26	44	8	8
hsa-miR-202-5p	hsa-mir-202	0	0	1	0		0	0	0	1	0	0
hsa-miR-202-3p	hsa-mir-202	0	0	0	0		0	0	0	0	0	0
hsa-miR-203	hsa-mir-203	139	659	168	352		110	204	77	266	167	64
hsa-miR-204-5p	hsa-mir-204	0	3	2	2		5	0	0	1	1	0
hsa-miR-204-3p	hsa-mir-204	0	0	0	0		1	3	0	0	0	0
hsa-miR-205-5p	hsa-mir-205	0	0	0	0		0	2	3	0	0	0
hsa-miR-205-3p	hsa-mir-205	0	0	0	0		0	0	0	0	0	0
hsa-miR-2052	hsa-mir-2052	0	0	0	0		0	0	0	0	0	0
hsa-miR-2053	hsa-mir-2053	0	0	0	0		0	0	0	0	0	0
hsa-miR-2054	hsa-mir-2054	0	0	0	0		0	0	0	0	0	0
hsa-miR-206	hsa-mir-206	0	1	0	0		0	1	0	0	0	0
hsa-miR-208a	hsa-mir-208a	0	0	0	0		0	0	0	0	0	0
hsa-miR-208b	hsa-mir-208b	0	0	0	0		0	0	0	0	0	0
hsa-miR-20a-5p	hsa-mir-20a	1278	15416	1756	7992		6809	8955	5001	15800	3069	1622
hsa-miR-20a-3p	hsa-mir-20a	3	25	2	6		13	7	2	17	5	0
hsa-miR-20b-5p	hsa-mir-20b	13	126	8	40		23	35	24	46	10	5
hsa-miR-20b-3p	hsa-mir-20b	0	0	0	0		0	0	0	0	0	0
hsa-miR-21-5p	hsa-mir-21	629326	1465078	915755	1426194		116375	183652	94563	574230	568191	193007
hsa-miR-21-3p	hsa-mir-21	8794	24493	5745	9277		316	359	225	1287	673	304
hsa-miR-210	hsa-mir-210	290	1316	366	809		24	28	16	74	13	9
hsa-miR-211-5p	hsa-mir-211	0	0	0	0		0	0	0	0	0	0
hsa-miR-211-3p	hsa-mir-211	0	0	0	0		0	0	0	0	0	0
hsa-miR-2110	hsa-mir-2110	82	233	57	108		11	21	10	18	15	5
hsa-miR-2113	hsa-mir-2113	0	1	0	0		0	0	0	0	1	0
hsa-miR-2114-5p	hsa-mir-2114	0	0	0	0		0	0	0	0	0	0
hsa-miR-2114-3p	hsa-mir-2114	0	0	0	0		0	0	0	0	0	0
hsa-miR-2115-5p	hsa-mir-2115	0	0	0	1		0	0	0	0	0	0
hsa-miR-2115-3p	hsa-mir-2115	0	0	0	1		0	1	0	0	0	0
hsa-miR-2116-5p	hsa-mir-2116	0	0	0	0		0	0	0	0	0	0
hsa-miR-2116-3p	hsa-mir-2116	5	34	5	15		1	3	2	3	0	0
hsa-miR-2117	hsa-mir-2117	0	0	0	0		0	0	0	0	0	0
hsa-miR-212-5p	hsa-mir-212	23	84	20	38		13	18	12	23	22	6
hsa-miR-212-3p	hsa-mir-212	8	59	16	36		2	2	2	16	2	2
hsa-miR-214-5p	hsa-mir-214	0	0	0	0		0	0	0	0	0	0
hsa-miR-214-3p	hsa-mir-214	0	3	0	0		3	0	1	3	1	0
hsa-miR-215	hsa-mir-215	61	265	50	126		27	34	13	59	39	12
hsa-miR-216a	hsa-mir-216a	1	9	0	2		0	0	1	0	0	1
hsa-miR-216b	hsa-mir-216b	1	5	0	1		2	0	1	3	1	1
hsa-miR-217	hsa-mir-217	7	27	5	10		0	2	3	3	1	0
hsa-miR-218-5p	hsa-mir-218-1	92	359	53	83		22	27	12	51	15	5
hsa-miR-218-1-3p	hsa-mir-218-1	0	0	0	0		0	1	0	0	0	0
hsa-miR-218-5p	hsa-mir-218-2	90	356	52	83		22	27	12	51	15	5
hsa-miR-218-2-3p	hsa-mir-218-2	0	0	0	0		0	1	0	0	0	0
hsa-miR-219-5p	hsa-mir-219-1	29	80	14	36		3	1	2	8	2	0
hsa-miR-219-1-3p	hsa-mir-219-1	148	212	77	131		9	8	5	12	12	5
hsa-miR-219-5p	hsa-mir-219-2	19	69	14	30		3	1	1	6	2	0
hsa-miR-219-2-3p	hsa-mir-219-2	0	0	0	0		0	0	0	0	0	0
hsa-miR-22-5p	hsa-mir-22	232	625	235	381		57	77	31	181	61	31
hsa-miR-22-3p	hsa-mir-22	61459	132497	76211	96987		3063	3762	2088	11646	5141	2519
hsa-miR-221-5p	hsa-mir-221	80	476	273	633		49	112	34	246	142	42
hsa-miR-221-3p	hsa-mir-221	1775	11650	5441	16276		1216	1850	889	6016	1406	792
hsa-miR-222-5p	hsa-mir-222	3	33	6	23		24	33	16	94	67	28
hsa-miR-222-3p	hsa-mir-222	1274	5737	3327	7428		1586	2760	1536	3318	1909	1136
hsa-miR-223-5p	hsa-mir-223	0	0	0	0		7	15	9	5	2	0
hsa-miR-223-3p	hsa-mir-223	0	0	0	0		85	63	22	59	8	3
hsa-miR-224-5p	hsa-mir-224	1017	4843	3586	8782		1880	3090	1622	7353	4705	2433
hsa-miR-224-3p	hsa-mir-224	37	182	90	197		5	11	3	34	8	7
hsa-miR-2276	hsa-mir-2276	1	4	2	2		0	0	0	0	0	0
hsa-miR-2277-5p	hsa-mir-2277	40	180	28	61		4	7	10	15	6	2
hsa-miR-2277-3p	hsa-mir-2277	15	49	8	17		1	3	2	8	0	2
hsa-miR-2278	hsa-mir-2278	3	19	4	7		0	1	0	1	0	1
hsa-miR-2355-5p	hsa-mir-2355	1	6	2	6		1	2	1	1	0	0
hsa-miR-2355-3p	hsa-mir-2355	22	83	19	35		0	4	1	9	1	0
hsa-miR-2392	hsa-mir-2392	0	0	0	0		0	0	0	0	0	0
hsa-miR-23a-5p	hsa-mir-23a	104	153	59	100		70	74	46	95	18	20
hsa-miR-23a-3p	hsa-mir-23a	2992	21334	7114	23700		3320	3326	1646	16568	3624	2045
hsa-miR-23b-5p	hsa-mir-23b	29	132	44	103		13	27	12	9	11	5
hsa-miR-23b-3p	hsa-mir-23b	2409	16340	6265	19774		2657	2704	1306	13554	3216	1769
hsa-miR-23c	hsa-mir-23c	111	567	368	749		130	158	79	793	209	112
hsa-miR-24-1-5p	hsa-mir-24-1	13	61	34	56		5	6	0	17	11	3
hsa-miR-24-3p	hsa-mir-24-1	19750	56720	36158	68267		3907	4890	2655	18907	5562	3309
hsa-miR-24-3p	hsa-mir-24-2	19707	56580	36121	68122		3895	4870	2647	18864	5545	3293
hsa-miR-24-2-5p	hsa-mir-24-2	991	2658	1537	2702		165	227	87	694	321	149
hsa-miR-2467-5p	hsa-mir-2467	1	13	1	4		1	0	0	0	0	0
hsa-miR-2467-3p	hsa-mir-2467	0	5	1	0		0	0	1	0	0	0
hsa-miR-25-5p	hsa-mir-25	684	2447	180	449		211	402	197	109	84	43
hsa-miR-25-3p	hsa-mir-25	2644	16810	2630	8711		1504	1872	951	2790	873	468
hsa-miR-2681-5p	hsa-mir-2681	0	0	0	0		0	0	0	0	0	0
hsa-miR-2681-3p	hsa-mir-2681	0	0	0	0		0	0	0	0	0	0
hsa-miR-2682-5p	hsa-mir-2682	141	213	65	123		8	8	6	19	18	7
hsa-miR-2682-3p	hsa-mir-2682	7	49	13	25		1	0	1	4	0	1
hsa-miR-26a-5p	hsa-mir-26a-1	1148	6517	2738	6583		3294	5148	2255	8804	3924	2142
hsa-miR-26a-1-3p	hsa-mir-26a-1	2	1	0	1		1	0	0	1	1	0
hsa-miR-26a-5p	hsa-mir-26a-2	1150	6528	2745	6598		3307	5156	2257	8814	3930	2142
hsa-miR-26a-2-3p	hsa-mir-26a-2	1	5	3	2		2	5	1	7	4	0
hsa-miR-26b-5p	hsa-mir-26b	122	1136	356	1135		966	1225	519	2837	581	309
hsa-miR-26b-3p	hsa-mir-26b	21	35	8	29		5	3	2	7	2	0
hsa-miR-27a-5p	hsa-mir-27a	4110	12086	3808	6071		423	663	342	1717	1308	432
hsa-miR-27a-3p	hsa-mir-27a	5397	27448	13896	34365		6937	7766	4224	39756	12088	6419
hsa-miR-27b-5p	hsa-mir-27b	406	1431	377	738		91	171	91	311	207	65
hsa-miR-27b-3p	hsa-mir-27b	6018	30151	15306	38327		6476	7292	3937	38055	11862	6035
hsa-miR-28-5p	hsa-mir-28	154	682	204	359		62	77	38	170	50	36
hsa-miR-28-3p	hsa-mir-28	1294	4762	1190	2631		333	533	270	535	361	163
hsa-miR-2861	hsa-mir-2861	0	0	0	0		0	0	0	0	0	0
hsa-miR-2909	hsa-mir-2909	0	0	0	0		0	0	0	0	0	0
hsa-miR-296-5p	hsa-mir-296	50	445	70	191		137	97	65	158	15	9
hsa-miR-296-3p	hsa-mir-296	3971	9022	1310	2578		157	256	121	283	194	94
hsa-miR-2964a-5p	hsa-mir-2964a	1	5	2	5		0	1	0	0	0	0
hsa-miR-2964a-3p	hsa-mir-2964a	1	8	1	1		0	0	0	0	0	0
hsa-miR-297	hsa-mir-297	0	0	0	0		0	0	0	0	0	0
hsa-miR-298	hsa-mir-298	0	0	0	0		0	0	0	0	0	0
hsa-miR-299-5p	hsa-mir-299	1	0	0	0		2	5	1	0	0	1
hsa-miR-299-3p	hsa-mir-299	1	5	0	3		2	10	3	2	1	1
hsa-miR-29a-5p	hsa-mir-29a	21	79	10	34		0	1	0	5	0	1
hsa-miR-29a-3p	hsa-mir-29a	1511	9709	3225	8947		526	542	323	2799	484	299
hsa-miR-29b-1-5p	hsa-mir-29b-1	15	55	4	24		7	11	7	23	5	0
hsa-miR-29b-3p	hsa-mir-29b-1	145	508	146	236		10	16	3	33	19	5
hsa-miR-29b-3p	hsa-mir-29b-2	145	509	146	236		10	16	3	32	19	5
hsa-miR-29b-2-5p	hsa-mir-29b-2	5	36	3	12		1	5	3	5	1	0
hsa-miR-29c-5p	hsa-mir-29c	11	45	11	22		1	3	1	3	3	2
hsa-miR-29c-3p	hsa-mir-29c	1208	7913	2614	7381		429	435	263	2237	382	243
hsa-miR-300	hsa-mir-300	0	0	0	0		0	0	0	0	0	0
hsa-miR-301a-5p	hsa-mir-301a	3	40	2	19		16	37	15	20	13	10
hsa-miR-301a-3p	hsa-mir-301a	7	37	6	17		4	3	1	15	6	0
hsa-miR-301b	hsa-mir-301b	4	24	4	13		0	3	0	8	2	1
hsa-miR-302a-5p	hsa-mir-302a	0	0	0	0		0	0	0	0	0	0
hsa-miR-302a-3p	hsa-mir-302a	0	0	0	0		0	0	0	0	0	0
hsa-miR-302b-5p	hsa-mir-302b	0	0	0	0		0	0	0	0	0	0
hsa-miR-302b-3p	hsa-mir-302b	0	0	0	0		0	0	0	0	0	0
hsa-miR-302c-5p	hsa-mir-302c	0	0	0	0		0	0	0	0	0	0
hsa-miR-302c-3p	hsa-mir-302c	0	0	0	0		0	0	0	0	0	0
hsa-miR-302d-5p	hsa-mir-302d	0	0	0	0		0	0	0	0	0	0
hsa-miR-302d-3p	hsa-mir-302d	0	0	0	0		0	0	0	0	0	0
hsa-miR-302e	hsa-mir-302e	0	0	0	0		0	0	0	0	0	0
hsa-miR-302f	hsa-mir-302f	0	0	0	0		0	0	0	0	0	0
hsa-miR-3064-5p	hsa-mir-3064	2	13	4	6		1	0	0	0	2	0
hsa-miR-3064-3p	hsa-mir-3064	0	2	0	0		0	0	0	0	0	0
hsa-miR-3065-5p	hsa-mir-3065	8	67	5	27		8	11	5	14	10	2
hsa-miR-3065-3p	hsa-mir-3065	0	6	1	4		1	1	2	4	1	0
hsa-miR-3074-5p	hsa-mir-3074	26	105	10	27		6	1	4	11	4	3
hsa-miR-3074-3p	hsa-mir-3074	0	2	0	0		1	2	1	0	0	0
hsa-miR-30a-5p	hsa-mir-30a	69814	194615	87027	152016		11249	16900	9636	36389	25859	10281
hsa-miR-30a-3p	hsa-mir-30a	1419	6891	1675	4428		818	1227	699	2640	1798	733
hsa-miR-30b-5p	hsa-mir-30b	162	1468	218	728		123	111	49	671	108	55
hsa-miR-30b-3p	hsa-mir-30b	58	197	24	79		12	15	6	15	4	2
hsa-miR-30c-5p	hsa-mir-30c-1	798	6289	1522	5208		3650	4682	2327	6106	1829	1140
hsa-miR-30c-1-3p	hsa-mir-30c-1	82	220	41	90		8	11	13	16	5	7
hsa-miR-30c-5p	hsa-mir-30c-2	798	6290	1524	5209		3652	4682	2328	6107	1830	1140
hsa-miR-30c-2-3p	hsa-mir-30c-2	1344	3941	973	2104		93	178	94	269	218	73
hsa-miR-30d-5p	hsa-mir-30d	51096	143745	66187	119015		9282	14444	8182	28388	21270	8462
hsa-miR-30d-3p	hsa-mir-30d	255	769	134	359		41	68	34	110	97	56
hsa-miR-30e-5p	hsa-mir-30e	51064	141171	63129	109311		7657	10546	6283	25985	18023	7100
hsa-miR-30e-3p	hsa-mir-30e	1073	5138	1217	3182		644	980	570	2025	1393	555
hsa-miR-31-5p	hsa-mir-31	2356	16614	7251	21988		1377	1446	760	8139	1370	628
hsa-miR-31-3p	hsa-mir-31	70	336	234	488		6	5	4	163	32	22
hsa-miR-3115	hsa-mir-3115	2	1	0	0		0	0	0	1	0	0
hsa-miR-3116	hsa-mir-3116-1	0	0	0	0		0	0	1	0	0	0
hsa-miR-3116	hsa-mir-3116-2	0	0	0	0		0	0	1	0	0	0
hsa-miR-3117-5p	hsa-mir-3117	0	0	0	0		0	0	0	0	0	0
hsa-miR-3117-3p	hsa-mir-3117	6	12	6	11		2	4	1	7	4	0
hsa-miR-3118	hsa-mir-3118-1	1	1	0	0		0	0	0	0	0	0
hsa-miR-3118	hsa-mir-3118-2	1	1	0	0		0	0	0	0	0	0
hsa-miR-3118	hsa-mir-3118-3	1	1	0	0		0	0	0	0	0	0
hsa-miR-3118	hsa-mir-3118-4	1	1	0	0		0	0	0	0	0	0
hsa-miR-3118	hsa-mir-3118-5	1	1	0	0		0	0	0	0	0	0
hsa-miR-3118	hsa-mir-3118-6	1	1	0	0		0	0	0	0	0	0
hsa-miR-3119	hsa-mir-3119-1	0	0	0	0		0	0	0	0	0	0
hsa-miR-3119	hsa-mir-3119-2	0	0	0	0		0	0	0	0	0	0
hsa-miR-3120-5p	hsa-mir-3120	0	0	0	0		0	0	0	0	0	0
hsa-miR-3120-3p	hsa-mir-3120	0	1	0	0		0	2	0	0	0	0
hsa-miR-3121-5p	hsa-mir-3121	0	0	0	0		0	0	0	0	0	0
hsa-miR-3121-3p	hsa-mir-3121	0	1	0	0		0	1	0	0	1	1
hsa-miR-3122	hsa-mir-3122	2	2	0	0		0	0	0	0	0	0
hsa-miR-3123	hsa-mir-3123	0	0	0	0		0	0	0	0	0	0
hsa-miR-3124-5p	hsa-mir-3124	3	8	4	6		0	0	0	1	0	0
hsa-miR-3124-3p	hsa-mir-3124	0	2	0	0		0	0	0	0	0	0
hsa-miR-3125	hsa-mir-3125	0	0	0	0		0	0	0	0	0	0
hsa-miR-3126-5p	hsa-mir-3126	5	15	4	10		3	2	2	2	1	0
hsa-miR-3126-3p	hsa-mir-3126	0	2	0	0		0	0	1	1	0	0
hsa-miR-3127-5p	hsa-mir-3127	4	10	2	7		2	0	0	1	0	0
hsa-miR-3127-3p	hsa-mir-3127	4	14	1	3		0	0	0	1	0	1
hsa-miR-3128	hsa-mir-3128	1	8	0	2		0	0	0	2	0	0
hsa-miR-3129-5p	hsa-mir-3129	0	1	0	0		1	0	0	0	0	0
hsa-miR-3129-3p	hsa-mir-3129	0	0	0	0		0	1	1	1	0	0
hsa-miR-3130-5p	hsa-mir-3130-1	7	19	2	5		0	3	1	1	1	0
hsa-miR-3130-3p	hsa-mir-3130-1	15	30	1	1		0	0	1	0	0	0
hsa-miR-3130-5p	hsa-mir-3130-2	7	16	2	6		0	3	0	1	1	0
hsa-miR-3130-3p	hsa-mir-3130-2	15	30	1	1		0	0	1	0	0	0
hsa-miR-3131	hsa-mir-3131	9	20	0	2		0	2	0	1	2	0
hsa-miR-3132	hsa-mir-3132	0	0	0	0		0	0	0	0	0	0
hsa-miR-3133	hsa-mir-3133	1	7	1	2		1	1	1	2	0	0
hsa-miR-3134	hsa-mir-3134	1	1	0	0		0	1	0	0	1	0
hsa-miR-3135a	hsa-mir-3135a	0	0	0	0		0	0	0	0	0	0
hsa-miR-3135b	hsa-mir-3135b	2	0	0	0		1	1	3	0	0	0
hsa-miR-3136-5p	hsa-mir-3136	6	13	0	4		0	0	0	2	0	0
hsa-miR-3136-3p	hsa-mir-3136	0	0	0	0		0	0	0	0	0	0
hsa-miR-3137	hsa-mir-3137	1	3	0	1		0	0	0	0	0	0
hsa-miR-3138	hsa-mir-3138	5	10	2	6		2	0	1	3	1	0
hsa-miR-3139	hsa-mir-3139	0	3	0	0		0	0	0	0	0	0
hsa-miR-3140-5p	hsa-mir-3140	0	1	0	0		0	0	1	0	0	0
hsa-miR-3140-3p	hsa-mir-3140	2	11	0	8		0	2	0	3	1	0
hsa-miR-3141	hsa-mir-3141	2	1	0	1		0	0	0	0	0	0
hsa-miR-3142	hsa-mir-3142	0	0	0	0		0	0	0	0	0	0
hsa-miR-3142	hsa-mir-3142	0	0	0	0		0	0	0	0	0	0
hsa-miR-3143	hsa-mir-3143	0	2	0	0		2	8	2	6	0	0
hsa-miR-3144-5p	hsa-mir-3144	0	0	0	0		1	0	0	0	0	0
hsa-miR-3144-3p	hsa-mir-3144	0	0	0	0		0	1	0	0	0	0
hsa-miR-3145-5p	hsa-mir-3145	0	3	1	0		0	0	1	0	0	1
hsa-miR-3145-3p	hsa-mir-3145	0	5	0	0		0	0	0	1	0	0
hsa-miR-3146	hsa-mir-3146	0	2	0	0		0	0	0	1	0	0
hsa-miR-3147	hsa-mir-3147	0	0	0	0		0	0	0	0	0	0
hsa-miR-3148	hsa-mir-3148	4	9	5	11		0	0	2	2	2	1
hsa-miR-3149	hsa-mir-3149	0	0	1	1		0	0	0	0	1	1
hsa-miR-3150a-5p	hsa-mir-3150a	2	8	1	2		0	1	1	0	0	0
hsa-miR-3150a-3p	hsa-mir-3150a	0	3	2	2		0	0	0	0	0	0
hsa-miR-3150b-5p	hsa-mir-3150b	0	0	0	0		0	0	0	0	0	0
hsa-miR-3150b-3p	hsa-mir-3150b	0	0	1	1		0	0	0	0	0	0
hsa-miR-3151	hsa-mir-3151	0	0	0	0		0	0	0	0	0	0
hsa-miR-3152-5p	hsa-mir-3152	0	0	0	0		0	0	0	0	0	0
hsa-miR-3152-3p	hsa-mir-3152	0	0	0	0		0	0	0	0	0	0
hsa-miR-3153	hsa-mir-3153	0	1	0	0		0	0	0	0	0	0
hsa-miR-3154	hsa-mir-3154	0	0	0	0		0	0	0	0	0	0
hsa-miR-3155a	hsa-mir-3155a	7	23	1	0		0	0	0	0	1	0
hsa-miR-3155b	hsa-mir-3155b	1	1	0	0		0	0	0	0	0	0
hsa-miR-3156-5p	hsa-mir-3156-1	0	1	0	0		0	0	0	0	0	0
hsa-miR-3156-3p	hsa-mir-3156-1	0	0	0	0		0	0	0	0	0	0
hsa-miR-3156-5p	hsa-mir-3156-2	0	1	0	0		0	0	0	0	0	0
hsa-miR-3156-3p	hsa-mir-3156-2	0	0	0	0		0	0	0	0	0	0
hsa-miR-3156-5p	hsa-mir-3156-3	0	1	0	0		0	0	0	0	0	0
hsa-miR-3157-5p	hsa-mir-3157	2	3	1	0		0	0	0	0	0	0
hsa-miR-3157-3p	hsa-mir-3157	0	6	0	2		0	1	0	1	0	0
hsa-miR-3158-5p	hsa-mir-3158-1	0	1	0	0		0	0	0	1	0	0
hsa-miR-3158-3p	hsa-mir-3158-1	231	440	117	124		2	4	5	3	7	3
hsa-miR-3158-5p	hsa-mir-3158-2	0	1	0	0		0	0	0	1	0	0
hsa-miR-3158-3p	hsa-mir-3158-2	231	440	117	124		2	4	5	3	7	3
hsa-miR-3159	hsa-mir-3159	0	0	0	0		0	0	0	0	0	0
hsa-miR-3160-5p	hsa-mir-3160-1	0	0	0	0		0	0	0	1	0	0
hsa-miR-3160-3p	hsa-mir-3160-1	0	1	0	1		0	0	0	0	0	0
hsa-miR-3160-5p	hsa-mir-3160-2	0	0	0	0		0	0	0	1	0	0
hsa-miR-3160-3p	hsa-mir-3160-2	0	1	0	1		0	0	0	0	0	0
hsa-miR-3161	hsa-mir-3161	0	0	0	0		0	0	0	0	0	0
hsa-miR-3162-5p	hsa-mir-3162	1	5	1	0		0	0	0	0	1	0
hsa-miR-3162-3p	hsa-mir-3162	0	0	0	0		0	0	0	0	0	0
hsa-miR-3163	hsa-mir-3163	1	3	0	1		1	1	1	1	1	0
hsa-miR-3164	hsa-mir-3164	0	11	0	0		0	0	0	1	1	0
hsa-miR-3165	hsa-mir-3165	6	4	0	1		0	1	0	0	0	0
hsa-miR-3166	hsa-mir-3166	0	0	0	0		0	0	0	0	0	0
hsa-miR-3167	hsa-mir-3167	0	0	0	0		0	0	0	0	0	0
hsa-miR-3168	hsa-mir-3168	0	0	0	0		0	0	0	0	0	0
hsa-miR-3169	hsa-mir-3169	0	1	0	0		0	0	0	0	0	0
hsa-miR-3170	hsa-mir-3170	0	0	0	0		0	0	0	1	1	0
hsa-miR-3171	hsa-mir-3171	0	0	0	0		0	0	0	0	0	0
hsa-miR-3173-5p	hsa-mir-3173	5	20	1	9		2	9	3	2	0	0
hsa-miR-3173-3p	hsa-mir-3173	4	6	2	4		2	1	0	1	0	0
hsa-miR-3174	hsa-mir-3174	1	5	1	1		1	5	0	0	1	0
hsa-miR-3175	hsa-mir-3175	2	0	0	0		0	0	0	0	1	0
hsa-miR-3176	hsa-mir-3176	75	216	20	50		2	5	6	4	4	4
hsa-miR-3177-5p	hsa-mir-3177	0	4	0	0		0	0	0	0	0	0
hsa-miR-3177-3p	hsa-mir-3177	15	51	13	31		2	3	5	0	3	4
hsa-miR-3178	hsa-mir-3178	0	0	0	0		0	0	0	0	0	0
hsa-miR-3179	hsa-mir-3179-1	0	4	1	1		0	6	2	3	0	1
hsa-miR-3179	hsa-mir-3179-2	0	4	1	1		0	6	2	3	0	1
hsa-miR-3179	hsa-mir-3179-3	0	4	1	1		0	6	2	3	0	1
hsa-miR-3180-5p	hsa-mir-3180-1	0	2	0	0		0	0	0	0	0	0
hsa-miR-3180-3p	hsa-mir-3180-1	2	9	1	1		1	0	0	0	0	0
hsa-miR-3180	hsa-mir-3180-1	2	9	1	1		1	0	0	0	0	0
hsa-miR-3180-5p	hsa-mir-3180-2	0	2	0	0		0	0	0	0	0	0
hsa-miR-3180-3p	hsa-mir-3180-2	2	9	1	1		1	0	0	0	0	0
hsa-miR-3180	hsa-mir-3180-2	2	9	1	1		1	0	0	0	0	0
hsa-miR-3180-5p	hsa-mir-3180-3	0	2	0	0		0	0	0	0	0	0
hsa-miR-3180-3p	hsa-mir-3180-3	2	9	1	1		1	0	0	0	0	0
hsa-miR-3180	hsa-mir-3180-3	2	9	1	1		1	0	0	0	0	0
hsa-miR-3180-3p	hsa-mir-3180-4	2	9	1	1		1	0	0	0	0	0
hsa-miR-3180	hsa-mir-3180-4	2	9	1	1		1	0	0	0	0	0
hsa-miR-3180-3p	hsa-mir-3180-5	2	9	1	1		1	0	0	0	0	0
hsa-miR-3180	hsa-mir-3180-5	2	9	1	1		1	0	0	0	0	0
hsa-miR-3181	hsa-mir-3181	0	2	0	0		0	0	0	0	0	0
hsa-miR-3182	hsa-mir-3182	0	2	0	0		0	0	0	4	1	0
hsa-miR-3183	hsa-mir-3183	1	4	0	0		0	0	0	0	0	0
hsa-miR-3184-5p	hsa-mir-3184	4	11	2	2		1	4	2	0	1	0
hsa-miR-3184-3p	hsa-mir-3184	1	1	0	0		0	0	1	0	0	0
hsa-miR-3185	hsa-mir-3185	0	0	0	0		0	0	0	0	0	0
hsa-miR-3186-5p	hsa-mir-3186	1	0	1	1		0	1	0	0	0	0
hsa-miR-3186-3p	hsa-mir-3186	0	0	0	0		0	0	0	0	1	0
hsa-miR-3187-5p	hsa-mir-3187	3	6	0	0		0	0	0	0	1	0
hsa-miR-3187-3p	hsa-mir-3187	38	147	6	12		9	6	10	3	0	1
hsa-miR-3188	hsa-mir-3188	3	20	1	10		0	0	1	1	0	0
hsa-miR-3189-5p	hsa-mir-3189	0	0	0	1		0	0	0	0	0	0
hsa-miR-3189-3p	hsa-mir-3189	0	2	2	1		0	0	0	0	0	0
hsa-miR-3190-5p	hsa-mir-3190	0	0	0	0		0	0	0	0	0	0
hsa-miR-3190-3p	hsa-mir-3190	7	11	3	5		1	0	0	2	1	0
hsa-miR-3191-5p	hsa-mir-3191	0	0	0	0		0	0	1	1	0	0
hsa-miR-3191-3p	hsa-mir-3191	0	3	0	0		0	1	0	0	1	0
hsa-miR-3192	hsa-mir-3192	0	2	0	1		0	0	0	0	1	0
hsa-miR-3193	hsa-mir-3193	1	0	0	0		0	0	0	0	0	0
hsa-miR-3194-5p	hsa-mir-3194	1	0	1	0		0	0	0	0	0	0
hsa-miR-3194-3p	hsa-mir-3194	0	2	1	0		0	0	0	1	0	0
hsa-miR-3195	hsa-mir-3195	0	0	0	0		3	8	1	2	1	1
hsa-miR-3196	hsa-mir-3196	0	1	0	0		2	2	2	3	4	1
hsa-miR-3197	hsa-mir-3197	3	5	1	6		1	1	0	2	0	0
hsa-miR-3198	hsa-mir-3198-1	1	8	1	3		1	0	0	0	1	1
hsa-miR-3198	hsa-mir-3198-2	1	8	1	3		1	0	0	0	1	1
hsa-miR-3199	hsa-mir-3199-1	5	4	1	5		0	0	0	0	0	0
hsa-miR-3199	hsa-mir-3199-2	5	4	1	5		0	0	0	0	0	0
hsa-miR-32-5p	hsa-mir-32	79	384	87	194		50	29	26	124	51	29
hsa-miR-32-3p	hsa-mir-32	6	15	2	5		6	11	7	22	10	5
hsa-miR-3200-5p	hsa-mir-3200	0	1	0	2		0	0	0	0	0	0
hsa-miR-3200-3p	hsa-mir-3200	6	27	7	8		2	0	0	3	1	1
hsa-miR-3201	hsa-mir-3201	0	1	0	0		0	0	0	0	0	0
hsa-miR-3202	hsa-mir-3202-1	0	0	0	0		0	0	0	0	0	0
hsa-miR-3202	hsa-mir-3202-2	0	0	0	0		0	0	0	0	0	0
hsa-miR-320a	hsa-mir-320a	15123	55425	13482	33167		4934	8257	4519	11142	5939	3278
hsa-miR-320b	hsa-mir-320b-1	9103	33415	7484	18326		3412	5583	3110	7334	3600	2018
hsa-miR-320b	hsa-mir-320b-2	9695	36180	7880	19596		3595	5907	3292	7666	3774	2080
hsa-miR-320c	hsa-mir-320c-1	1196	3245	1128	1974		650	963	732	1076	474	469
hsa-miR-320c	hsa-mir-320c-2	1102	2796	1024	1728		610	935	714	990	441	446
hsa-miR-320d	hsa-mir-320d-1	360	1011	318	598		301	377	290	503	136	205
hsa-miR-320d	hsa-mir-320d-2	360	1011	318	598		301	377	290	503	136	205
hsa-miR-320e	hsa-mir-320e	320	925	301	532		291	355	272	445	122	189
hsa-miR-323a-5p	hsa-mir-323a	0	2	0	0		0	0	0	0	0	0
hsa-miR-323a-3p	hsa-mir-323a	1	4	2	8		10	17	6	4	2	4
hsa-miR-323b-5p	hsa-mir-323b	0	0	0	0		0	0	0	0	0	0
hsa-miR-323b-3p	hsa-mir-323b	0	2	2	1		3	6	2	2	0	0
hsa-miR-324-5p	hsa-mir-324	39	134	38	77		3	2	2	23	4	2
hsa-miR-324-3p	hsa-mir-324	70	256	47	144		7	6	3	30	6	5
hsa-miR-325	hsa-mir-325	0	0	0	0		0	0	0	0	0	0
hsa-miR-326	hsa-mir-326	72	218	40	93		7	4	1	5	0	1
hsa-miR-328	hsa-mir-328	16	69	106	204		4	9	10	21	11	3
hsa-miR-329	hsa-mir-329-1	0	4	0	2		2	7	2	3	0	0
hsa-miR-329	hsa-mir-329-2	0	4	0	2		2	7	2	3	0	0
hsa-miR-330-5p	hsa-mir-330	184	479	161	340		15	17	7	37	13	13
hsa-miR-330-3p	hsa-mir-330	362	1210	347	862		87	176	92	187	119	52
hsa-miR-331-5p	hsa-mir-331	8	46	7	17		15	19	14	36	7	2
hsa-miR-331-3p	hsa-mir-331	212	863	230	420		18	14	2	28	7	5
hsa-miR-335-5p	hsa-mir-335	29	232	20	78		60	103	33	137	25	14
hsa-miR-335-3p	hsa-mir-335	35	282	9	46		165	287	166	78	42	21
hsa-miR-337-5p	hsa-mir-337	0	0	0	0		0	0	0	0	0	0
hsa-miR-337-3p	hsa-mir-337	0	0	0	0		0	0	0	0	0	0
hsa-miR-338-5p	hsa-mir-338	0	0	0	3		3	2	2	2	0	0
hsa-miR-338-3p	hsa-mir-338	0	0	0	0		0	0	0	0	0	0
hsa-miR-339-5p	hsa-mir-339	105	999	133	420		129	159	77	187	37	30
hsa-miR-339-3p	hsa-mir-339	345	967	167	407		30	17	20	48	15	12
hsa-miR-33a-5p	hsa-mir-33a	56	240	90	116		7	1	1	6	5	2
hsa-miR-33a-3p	hsa-mir-33a	2	26	3	7		0	1	0	0	1	0
hsa-miR-33b-5p	hsa-mir-33b	8	19	17	14		0	0	0	2	0	0
hsa-miR-33b-3p	hsa-mir-33b	71	221	21	46		17	28	13	14	11	4
hsa-miR-340-5p	hsa-mir-340	445	1811	553	1061		222	374	195	635	298	142
hsa-miR-340-3p	hsa-mir-340	6	10	0	15		8	26	7	21	20	5
hsa-miR-342-5p	hsa-mir-342	18	45	13	22		10	13	5	12	12	6
hsa-miR-342-3p	hsa-mir-342	160	615	169	430		50	65	21	150	41	19
hsa-miR-345-5p	hsa-mir-345	814	2680	489	1084		71	61	37	172	70	29
hsa-miR-345-3p	hsa-mir-345	3	6	0	0		7	6	2	1	0	0
hsa-miR-346	hsa-mir-346	0	0	0	0		0	0	0	0	0	0
hsa-miR-34a-5p	hsa-mir-34a	63	281	575	1290		9	11	10	282	40	24
hsa-miR-34a-3p	hsa-mir-34a	1	2	3	10		0	0	0	9	0	0
hsa-miR-34b-5p	hsa-mir-34b	0	0	1	2		0	0	0	0	0	0
hsa-miR-34b-3p	hsa-mir-34b	0	0	1	5		0	0	0	1	2	0
hsa-miR-34c-5p	hsa-mir-34c	0	0	110	184		3	1	0	22	12	6
hsa-miR-34c-3p	hsa-mir-34c	0	0	3	4		0	0	0	0	0	2
hsa-miR-3529-5p	hsa-mir-3529	0	0	0	0		0	0	0	0	0	0
hsa-miR-3529-3p	hsa-mir-3529	0	0	0	0		0	0	0	0	0	0
hsa-miR-3545-5p	hsa-mir-3545	0	0	0	0		0	0	0	0	0	0
hsa-miR-3545-3p	hsa-mir-3545	0	2	0	0		0	0	0	0	0	0
hsa-miR-3591-5p	hsa-mir-3591	0	0	0	0		0	2	1	0	0	0
hsa-miR-3591-3p	hsa-mir-3591	0	0	0	0		0	0	0	0	0	0
hsa-miR-3605-5p	hsa-mir-3605	7	12	1	8		1	0	1	1	3	3
hsa-miR-3605-3p	hsa-mir-3605	4	11	4	20		2	1	0	5	3	0
hsa-miR-3606	hsa-mir-3606	0	0	0	0		0	0	0	0	0	0
hsa-miR-3607-5p	hsa-mir-3607	0	1	0	2		0	0	0	1	0	0
hsa-miR-3607-3p	hsa-mir-3607	110	131	132	108		0	4	8	2	0	0
hsa-miR-3609	hsa-mir-3609	5	18	15	8		0	2	5	4	0	2
hsa-miR-361-5p	hsa-mir-361	58	477	105	393		244	265	138	601	112	68
hsa-miR-361-3p	hsa-mir-361	612	2132	696	1655		178	229	112	329	217	117
hsa-miR-3610	hsa-mir-3610	0	0	0	0		1	0	0	0	0	0
hsa-miR-3611	hsa-mir-3611	32	79	8	17		0	1	0	2	2	0
hsa-miR-3612	hsa-mir-3612	0	0	0	0		0	0	0	0	0	0
hsa-miR-3613-5p	hsa-mir-3613	37	320	32	78		38	70	34	72	29	20
hsa-miR-3613-3p	hsa-mir-3613	5	19	2	5		1	3	0	1	1	1
hsa-miR-3614-5p	hsa-mir-3614	1	3	0	1		1	0	0	0	0	0
hsa-miR-3614-3p	hsa-mir-3614	0	0	0	0		0	0	0	0	0	0
hsa-miR-3615	hsa-mir-3615	327	956	361	712		70	100	52	78	70	33
hsa-miR-3616-5p	hsa-mir-3616	0	0	0	0		0	0	0	0	0	0
hsa-miR-3616-3p	hsa-mir-3616	0	0	0	0		0	0	0	0	0	0
hsa-miR-3617	hsa-mir-3617	0	0	0	0		0	0	0	0	0	0
hsa-miR-3618	hsa-mir-3618	0	0	0	0		0	0	0	0	0	0
hsa-miR-3619-5p	hsa-mir-3619	1	7	0	1		1	1	0	1	0	0
hsa-miR-3619-3p	hsa-mir-3619	3	8	2	5		0	2	0	1	0	0
hsa-miR-362-5p	hsa-mir-362	122	389	64	137		19	27	9	41	7	6
hsa-miR-362-3p	hsa-mir-362	0	18	2	5		0	1	0	4	3	0
hsa-miR-3620	hsa-mir-3620	1	3	0	0		0	0	0	0	0	0
hsa-miR-3621	hsa-mir-3621	0	0	0	0		0	0	0	0	0	0
hsa-miR-3622a-5p	hsa-mir-3622a	4	2	1	2		1	2	1	0	1	0
hsa-miR-3622a-3p	hsa-mir-3622a	3	4	0	0		0	0	0	0	1	0
hsa-miR-3622b-5p	hsa-mir-3622b	0	0	0	0		0	0	0	0	0	0
hsa-miR-3622b-3p	hsa-mir-3622b	0	0	0	0		0	0	0	0	0	0
hsa-miR-363-5p	hsa-mir-363	0	0	0	0		0	1	0	0	0	0
hsa-miR-363-3p	hsa-mir-363	0	0	0	0		3	4	1	2	0	0
hsa-miR-3646	hsa-mir-3646	0	1	0	0		1	0	0	0	0	0
hsa-miR-3648	hsa-mir-3648	0	2	0	0		0	0	3	0	0	0
hsa-miR-3649	hsa-mir-3649	0	0	0	0		0	0	0	0	0	0
hsa-miR-3650	hsa-mir-3650	0	0	0	0		0	0	0	0	0	0
hsa-miR-3651	hsa-mir-3651	3	21	17	16		8	21	31	8	3	11
hsa-miR-3652	hsa-mir-3652	0	0	0	0		0	1	0	0	0	0
hsa-miR-3653	hsa-mir-3653	31	29	34	37		3	4	5	2	1	2
hsa-miR-3654	hsa-mir-3654	1	2	2	0		1	0	1	0	3	1
hsa-miR-3655	hsa-mir-3655	0	0	0	0		0	0	0	0	0	0
hsa-miR-3656	hsa-mir-3656	1	4	1	0		14	7	4	13	4	1
hsa-miR-3657	hsa-mir-3657	2	0	0	0		0	0	0	0	0	0
hsa-miR-3658	hsa-mir-3658	0	0	0	0		1	0	1	0	0	0
hsa-miR-3659	hsa-mir-3659	1	2	0	0		0	0	0	0	0	0
hsa-miR-365a-5p	hsa-mir-365a	529	1206	253	597		22	32	17	49	41	20
hsa-miR-365a-3p	hsa-mir-365a	130	1054	307	1028		145	164	70	480	43	37
hsa-miR-365b-5p	hsa-mir-365b	5	24	0	1		0	3	0	0	0	0
hsa-miR-365b-3p	hsa-mir-365b	130	1054	307	1028		145	164	70	480	43	37
hsa-miR-3660	hsa-mir-3660	1	3	1	1		0	1	1	0	0	0
hsa-miR-3661	hsa-mir-3661	28	44	10	11		1	3	2	3	5	0
hsa-miR-3662	hsa-mir-3662	5	14	5	5		0	0	0	0	0	0
hsa-miR-3663-5p	hsa-mir-3663	0	0	0	0		0	0	0	0	0	0
hsa-miR-3663-3p	hsa-mir-3663	0	0	0	0		0	0	0	0	0	0
hsa-miR-3664-5p	hsa-mir-3664	0	0	0	0		0	0	0	0	0	0
hsa-miR-3664-3p	hsa-mir-3664	0	0	0	0		0	1	0	0	0	0
hsa-miR-3665	hsa-mir-3665	0	0	0	0		0	0	0	0	0	0
hsa-miR-3666	hsa-mir-3666	0	0	0	0		0	0	0	0	0	0
hsa-miR-3667-5p	hsa-mir-3667	0	4	0	1		0	0	0	0	0	0
hsa-miR-3667-3p	hsa-mir-3667	3	20	4	12		1	0	0	2	0	0
hsa-miR-3668	hsa-mir-3668	0	0	0	0		0	0	0	0	0	0
hsa-miR-3669	hsa-mir-3669	0	0	0	0		0	0	0	0	0	0
hsa-miR-367-5p	hsa-mir-367	0	0	0	0		0	0	0	0	0	0
hsa-miR-367-3p	hsa-mir-367	0	0	0	0		0	0	0	0	0	0
hsa-miR-3670	hsa-mir-3670-1	0	0	0	0		0	0	0	0	0	0
hsa-miR-3670	hsa-mir-3670-2	0	0	0	0		0	0	0	0	0	0
hsa-miR-3671	hsa-mir-3671	0	0	0	0		0	0	0	0	0	0
hsa-miR-3672	hsa-mir-3672	0	0	0	0		0	0	0	0	1	0
hsa-miR-3673	hsa-mir-3673	0	0	0	0		0	0	0	0	0	0
hsa-miR-3673	hsa-mir-3673	0	0	0	0		0	0	0	0	0	0
hsa-miR-3673	hsa-mir-3673	0	0	0	0		0	0	0	0	0	0
hsa-miR-3674	hsa-mir-3674	0	0	0	0		0	0	0	0	0	0
hsa-miR-3675-5p	hsa-mir-3675	2	2	1	1		0	2	0	0	2	0
hsa-miR-3675-3p	hsa-mir-3675	0	0	0	0		0	0	0	0	0	0
hsa-miR-3676-5p	hsa-mir-3676	2	5	3	3		5	16	7	5	5	0
hsa-miR-3676-3p	hsa-mir-3676	21	129	10	16		0	0	0	0	0	0
hsa-miR-3677-5p	hsa-mir-3677	3	6	2	1		0	2	0	2	0	0
hsa-miR-3677-3p	hsa-mir-3677	13	60	3	14		1	0	0	4	3	0
hsa-miR-3678-5p	hsa-mir-3678	0	1	0	0		0	0	0	0	0	0
hsa-miR-3678-3p	hsa-mir-3678	0	0	0	0		0	0	0	0	0	0
hsa-miR-3679-5p	hsa-mir-3679	1	2	1	1		0	0	0	0	0	0
hsa-miR-3679-3p	hsa-mir-3679	0	1	0	0		0	0	0	0	0	0
hsa-miR-3680-5p	hsa-mir-3680-1	4	14	3	3		0	0	0	0	0	0
hsa-miR-3680-3p	hsa-mir-3680-1	0	0	0	2		0	0	0	0	1	0
hsa-miR-3680-5p	hsa-mir-3680-2	4	14	3	3		0	0	0	0	0	0
hsa-miR-3680-3p	hsa-mir-3680-2	0	0	0	2		0	0	0	0	1	0
hsa-miR-3681-5p	hsa-mir-3681	0	0	0	0		0	0	0	0	0	0
hsa-miR-3681-3p	hsa-mir-3681	0	0	0	0		0	0	0	0	0	0
hsa-miR-3682-5p	hsa-mir-3682	0	0	0	0		0	0	0	0	0	0
hsa-miR-3682-3p	hsa-mir-3682	3	6	1	2		0	1	0	0	0	0
hsa-miR-3683	hsa-mir-3683	0	0	0	0		0	0	0	0	0	0
hsa-miR-3684	hsa-mir-3684	0	2	1	0		0	0	0	1	0	0
hsa-miR-3685	hsa-mir-3685	1	3	0	1		0	0	0	0	0	0
hsa-miR-3686	hsa-mir-3686	0	0	0	0		0	0	0	0	0	0
hsa-miR-3687	hsa-mir-3687	12	29	4	4		2	0	2	1	0	0
hsa-miR-3688-5p	hsa-mir-3688-1	0	0	0	0		0	0	0	0	0	0
hsa-miR-3688-3p	hsa-mir-3688-1	1	14	4	2		2	1	3	1	1	3
hsa-miR-3688-5p	hsa-mir-3688-2	0	0	0	0		0	0	0	0	0	0
hsa-miR-3688-3p	hsa-mir-3688-2	1	14	4	2		2	1	3	1	1	3
hsa-miR-3689a-5p	hsa-mir-3689a	0	0	0	0		0	0	1	0	0	0
hsa-miR-3689a-3p	hsa-mir-3689a	0	0	0	0		0	0	0	0	0	0
hsa-miR-3689b-5p	hsa-mir-3689b	0	0	0	0		0	0	1	0	0	0
hsa-miR-3689b-3p	hsa-mir-3689b	0	0	0	0		0	0	0	0	0	0
hsa-miR-3689c	hsa-mir-3689c	0	0	0	0		0	0	0	0	0	0
hsa-miR-3689d	hsa-mir-3689d-1	0	0	0	0		0	0	0	0	0	0
hsa-miR-3689d	hsa-mir-3689d-2	0	0	0	0		0	0	0	0	0	0
hsa-miR-3689e	hsa-mir-3689e	0	0	0	0		0	0	1	0	0	0
hsa-miR-3689f	hsa-mir-3689f	0	0	0	0		0	0	0	0	0	0
hsa-miR-369-5p	hsa-mir-369	0	0	2	0		7	5	1	1	1	0
hsa-miR-369-3p	hsa-mir-369	1	1	0	0		20	13	5	12	2	1
hsa-miR-3690	hsa-mir-3690	0	1	0	0		0	0	0	0	0	0
hsa-miR-3691-5p	hsa-mir-3691	3	13	3	6		3	0	1	1	0	1
hsa-miR-3691-3p	hsa-mir-3691	1	2	0	1		1	1	0	0	0	0
hsa-miR-3692-5p	hsa-mir-3692	0	0	0	0		0	0	0	0	0	0
hsa-miR-3692-3p	hsa-mir-3692	0	1	0	0		0	0	0	0	0	0
hsa-miR-370	hsa-mir-370	2	3	8	9		2	5	1	4	0	1
hsa-miR-3713	hsa-mir-3713	0	0	0	0		0	0	0	0	0	0
hsa-miR-3714	hsa-mir-3714	0	0	0	0		0	0	0	0	0	0
hsa-miR-371a-5p	hsa-mir-371a	0	0	0	0		1	0	0	0	0	0
hsa-miR-371a-3p	hsa-mir-371a	0	0	0	0		0	0	0	0	0	0
hsa-miR-371b-5p	hsa-mir-371b	0	0	0	0		0	0	0	0	0	0
hsa-miR-371b-3p	hsa-mir-371b	0	0	0	0		0	0	0	0	0	0
hsa-miR-372	hsa-mir-372	0	1	2	0		0	0	0	0	0	0
hsa-miR-373-5p	hsa-mir-373	0	0	0	0		0	0	0	0	0	0
hsa-miR-373-3p	hsa-mir-373	1	0	0	0		0	0	1	0	0	0
hsa-miR-374a-5p	hsa-mir-374a	13	268	32	183		146	126	54	450	38	43
hsa-miR-374a-3p	hsa-mir-374a	14	87	22	28		79	61	34	123	49	27
hsa-miR-374b-5p	hsa-mir-374b	53	455	109	410		154	195	93	989	189	114
hsa-miR-374b-3p	hsa-mir-374b	4	17	0	5		19	25	13	46	13	6
hsa-miR-374c-5p	hsa-mir-374c	0	4	0	0		0	4	1	3	0	1
hsa-miR-374c-3p	hsa-mir-374c	0	2	0	0		0	1	0	2	0	0
hsa-miR-375	hsa-mir-375	4	11	1	6		3	8	3	4	1	1
hsa-miR-376a-5p	hsa-mir-376a-1	0	0	0	0		1	0	0	0	0	0
hsa-miR-376a-3p	hsa-mir-376a-1	0	0	0	1		1	3	1	0	0	0
hsa-miR-376a-3p	hsa-mir-376a-2	0	0	0	1		1	3	1	0	0	0
hsa-miR-376b	hsa-mir-376b	0	0	0	0		0	1	0	0	0	0
hsa-miR-376c	hsa-mir-376c	3	0	1	1		1	2	1	1	0	0
hsa-miR-377-5p	hsa-mir-377	1	0	0	0		0	0	1	0	0	0
hsa-miR-377-3p	hsa-mir-377	2	6	2	5		0	0	0	0	1	1
hsa-miR-378a-5p	hsa-mir-378a	148	587	75	170		33	35	25	52	10	7
hsa-miR-378a-3p	hsa-mir-378a	47395	84654	16770	29218		2140	3853	2300	4744	4466	1803
hsa-miR-378b	hsa-mir-378b	2377	3490	846	1226		52	76	52	101	80	43
hsa-miR-378c	hsa-mir-378c	17755	29399	6484	10395		613	981	581	1343	968	488
hsa-miR-378d	hsa-mir-378d-1	4398	8091	1961	3338		156	199	129	353	221	105
hsa-miR-378d	hsa-mir-378d-2	4828	9172	2116	3629		189	263	165	433	299	135
hsa-miR-378e	hsa-mir-378e	2344	3402	850	1192		50	73	48	101	75	42
hsa-miR-378f	hsa-mir-378f	4320	7965	1900	3276		176	227	138	369	266	108
hsa-miR-378g	hsa-mir-378g	4678	8913	2030	3520		193	272	167	438	296	131
hsa-miR-378h	hsa-mir-378h	1809	2551	650	893		29	50	35	75	57	34
hsa-miR-378i	hsa-mir-378i	18505	29996	6684	10618		585	945	584	1273	930	480
hsa-miR-379-5p	hsa-mir-379	33	52	25	50		48	99	32	40	35	17
hsa-miR-379-3p	hsa-mir-379	0	0	0	1		15	18	11	13	1	3
hsa-miR-380-5p	hsa-mir-380	0	4	1	1		0	1	0	0	0	0
hsa-miR-380-3p	hsa-mir-380	0	0	0	0		0	0	0	0	0	0
hsa-miR-381	hsa-mir-381	64	80	49	55		35	79	21	50	27	15
hsa-miR-382-5p	hsa-mir-382	7	16	4	8		7	14	5	10	5	2
hsa-miR-382-3p	hsa-mir-382	1	0	0	0		6	12	2	5	7	0
hsa-miR-383	hsa-mir-383	0	0	1	0		2	3	0	0	1	0
hsa-miR-384	hsa-mir-384	0	0	0	0		0	0	0	0	0	0
hsa-miR-3907	hsa-mir-3907	0	0	0	0		0	0	0	0	0	0
hsa-miR-3908	hsa-mir-3908	0	0	0	0		0	0	0	0	0	0
hsa-miR-3909	hsa-mir-3909	3	20	3	19		2	5	3	8	3	0
hsa-miR-3910	hsa-mir-3910-1	14	69	10	29		5	2	1	8	3	2
hsa-miR-3910	hsa-mir-3910-2	14	69	10	29		5	2	1	8	3	2
hsa-miR-3911	hsa-mir-3911	20	47	9	19		3	4	0	2	2	3
hsa-miR-3912	hsa-mir-3912	4	12	5	8		1	4	1	7	2	0
hsa-miR-3913-5p	hsa-mir-3913-1	14	34	14	20		0	0	1	5	0	0
hsa-miR-3913-3p	hsa-mir-3913-1	0	0	0	0		1	0	0	0	0	0
hsa-miR-3913-5p	hsa-mir-3913-2	14	34	14	20		0	0	1	5	0	0
hsa-miR-3913-3p	hsa-mir-3913-2	0	0	0	0		1	0	0	0	0	0
hsa-miR-3914	hsa-mir-3914-1	0	0	0	0		0	0	0	0	0	0
hsa-miR-3914	hsa-mir-3914-2	0	0	0	0		0	0	0	0	0	0
hsa-miR-3915	hsa-mir-3915	0	0	0	0		0	0	0	0	0	0
hsa-miR-3916	hsa-mir-3916	9	18	13	10		8	20	6	2	0	0
hsa-miR-3917	hsa-mir-3917	0	6	0	0		0	0	0	0	0	0
hsa-miR-3918	hsa-mir-3918	0	1	0	1		0	0	0	0	1	0
hsa-miR-3919	hsa-mir-3919	0	0	0	0		0	0	0	0	0	0
hsa-miR-3920	hsa-mir-3920	0	0	0	0		0	0	0	0	0	0
hsa-miR-3921	hsa-mir-3921	0	0	0	0		0	0	0	0	0	0
hsa-miR-3922-5p	hsa-mir-3922	0	1	0	0		0	0	0	0	0	0
hsa-miR-3922-3p	hsa-mir-3922	0	0	0	0		0	0	0	0	0	0
hsa-miR-3923	hsa-mir-3923	0	0	0	0		0	0	0	0	0	0
hsa-miR-3924	hsa-mir-3924	0	0	0	0		0	0	0	0	0	0
hsa-miR-3925-5p	hsa-mir-3925	0	0	1	0		0	0	0	0	2	0
hsa-miR-3925-3p	hsa-mir-3925	0	0	0	0		0	0	0	0	0	0
hsa-miR-3926	hsa-mir-3926-1	0	0	0	0		0	0	0	0	0	1
hsa-miR-3926	hsa-mir-3926-2	0	0	0	0		0	0	0	0	0	1
hsa-miR-3927	hsa-mir-3927	0	0	0	0		0	0	0	0	0	0
hsa-miR-3928	hsa-mir-3928	19	19	5	32		1	4	0	5	3	2
hsa-miR-3929	hsa-mir-3929	5	1	2	4		0	0	1	1	0	1
hsa-miR-3934	hsa-mir-3934	28	58	13	21		4	8	7	8	6	1
hsa-miR-3935	hsa-mir-3935	0	1	0	3		0	0	1	2	0	0
hsa-miR-3936	hsa-mir-3936	0	0	0	3		0	0	0	0	0	0
hsa-miR-3937	hsa-mir-3937	0	0	0	0		0	0	0	0	0	0
hsa-miR-3938	hsa-mir-3938	0	0	0	0		0	0	0	0	0	0
hsa-miR-3939	hsa-mir-3939	1	0	0	0		0	0	0	0	0	0
hsa-miR-3940-5p	hsa-mir-3940	18	39	2	8		6	5	7	0	1	1
hsa-miR-3940-3p	hsa-mir-3940	11	83	20	38		3	2	5	7	0	1
hsa-miR-3941	hsa-mir-3941	0	0	0	0		0	0	0	0	0	0
hsa-miR-3942-5p	hsa-mir-3942	1	0	0	0		0	0	0	0	0	0
hsa-miR-3942-3p	hsa-mir-3942	0	0	0	0		0	1	0	0	0	0
hsa-miR-3943	hsa-mir-3943	0	0	0	0		0	0	0	0	0	0
hsa-miR-3944-5p	hsa-mir-3944	2	2	0	1		1	0	0	0	0	0
hsa-miR-3944-3p	hsa-mir-3944	12	34	0	2		0	0	0	2	0	0
hsa-miR-3945	hsa-mir-3945	0	0	0	0		0	0	0	0	0	0
hsa-miR-3960	hsa-mir-3960	1	1	3	0		20	20	21	11	8	8
hsa-miR-3972	hsa-mir-3972	0	0	0	0		0	0	0	0	0	0
hsa-miR-3973	hsa-mir-3973	0	0	0	0		0	0	0	0	0	0
hsa-miR-3974	hsa-mir-3974	0	0	0	0		0	0	0	0	0	0
hsa-miR-3975	hsa-mir-3975	0	0	0	0		0	0	0	0	0	0
hsa-miR-3976	hsa-mir-3976	0	0	0	0		0	0	0	0	0	0
hsa-miR-3977	hsa-mir-3977	0	0	0	0		0	0	0	0	0	0
hsa-miR-3978	hsa-mir-3978	0	0	0	0		0	0	0	0	0	0
hsa-miR-409-5p	hsa-mir-409	2	2	0	6		5	7	3	2	1	1
hsa-miR-409-3p	hsa-mir-409	13	32	16	16		35	105	37	14	12	3
hsa-miR-410	hsa-mir-410	1	1	0	3		13	5	4	11	0	1
hsa-miR-411-5p	hsa-mir-411	0	8	4	12		60	83	41	49	25	11
hsa-miR-411-3p	hsa-mir-411	0	0	0	1		20	23	11	14	1	3
hsa-miR-412	hsa-mir-412	0	0	0	0		0	0	0	0	0	0
hsa-miR-421	hsa-mir-421	47	320	65	217		78	87	47	181	36	33
hsa-miR-422a	hsa-mir-422a	352	556	104	227		10	10	8	11	12	4
hsa-miR-423-5p	hsa-mir-423	2511	7948	2220	5113		828	1348	718	1230	552	521
hsa-miR-423-3p	hsa-mir-423	21694	59775	16530	29567		2234	3762	2254	2962	2124	1146
hsa-miR-424-5p	hsa-mir-424	25	148	28	67		7	17	14	37	3	1
hsa-miR-424-3p	hsa-mir-424	45	245	36	81		113	170	94	67	35	17
hsa-miR-425-5p	hsa-mir-425	1678	4289	1127	2312		137	191	86	318	126	58
hsa-miR-425-3p	hsa-mir-425	148	612	146	375		37	42	10	127	37	14
hsa-miR-4251	hsa-mir-4251	0	0	0	0		0	0	0	0	0	0
hsa-miR-4252	hsa-mir-4252	0	0	0	0		0	0	0	0	0	0
hsa-miR-4253	hsa-mir-4253	0	0	0	0		0	0	0	0	0	0
hsa-miR-4254	hsa-mir-4254	0	0	0	0		0	0	0	0	0	0
hsa-miR-4255	hsa-mir-4255	0	0	0	0		0	0	0	0	0	0
hsa-miR-4256	hsa-mir-4256	0	0	0	0		0	0	0	0	0	0
hsa-miR-4257	hsa-mir-4257	0	0	0	0		0	0	0	0	0	0
hsa-miR-4258	hsa-mir-4258	0	0	0	0		0	0	0	0	0	0
hsa-miR-4259	hsa-mir-4259	0	0	0	0		0	0	0	0	0	0
hsa-miR-4260	hsa-mir-4260	0	0	0	0		0	0	0	0	0	0
hsa-miR-4261	hsa-mir-4261	0	0	0	0		0	0	0	0	0	0
hsa-miR-4262	hsa-mir-4262	0	0	0	0		0	0	0	0	0	0
hsa-miR-4263	hsa-mir-4263	0	0	0	0		0	0	0	0	0	0
hsa-miR-4264	hsa-mir-4264	0	0	0	0		0	0	0	0	0	0
hsa-miR-4265	hsa-mir-4265	0	0	0	0		0	0	0	0	0	0
hsa-miR-4266	hsa-mir-4266	0	0	0	0		0	0	0	0	0	0
hsa-miR-4267	hsa-mir-4267	0	0	0	0		0	0	0	0	0	0
hsa-miR-4268	hsa-mir-4268	0	0	0	0		0	0	0	0	0	0
hsa-miR-4269	hsa-mir-4269	0	0	0	0		0	0	0	0	0	0
hsa-miR-4270	hsa-mir-4270	0	0	0	0		0	0	0	0	0	0
hsa-miR-4271	hsa-mir-4271	0	0	0	0		0	0	0	0	0	0
hsa-miR-4272	hsa-mir-4272	0	0	0	0		0	0	0	0	0	0
hsa-miR-4273	hsa-mir-4273	0	0	0	0		0	0	0	0	0	0
hsa-miR-4274	hsa-mir-4274	0	0	0	0		0	0	0	0	0	0
hsa-miR-4275	hsa-mir-4275	0	0	0	0		0	0	0	0	0	0
hsa-miR-4276	hsa-mir-4276	0	0	0	0		0	0	0	0	0	0
hsa-miR-4277	hsa-mir-4277	0	0	0	0		0	0	0	0	0	0
hsa-miR-4278	hsa-mir-4278	0	0	0	0		0	0	0	0	0	0
hsa-miR-4279	hsa-mir-4279	0	0	0	0		0	0	0	0	0	0
hsa-miR-4280	hsa-mir-4280	0	0	0	0		0	0	0	0	0	0
hsa-miR-4281	hsa-mir-4281	0	0	0	0		0	0	0	0	0	0
hsa-miR-4282	hsa-mir-4282	0	0	0	0		0	0	0	0	0	0
hsa-miR-4283	hsa-mir-4283-1	0	0	0	0		0	0	0	0	0	0
hsa-miR-4283	hsa-mir-4283-2	0	0	0	0		0	0	0	0	0	0
hsa-miR-4284	hsa-mir-4284	2	1	1	2		0	1	0	0	0	0
hsa-miR-4285	hsa-mir-4285	0	0	0	0		0	0	0	0	0	0
hsa-miR-4286	hsa-mir-4286	37	367	77	189		4	3	0	51	6	5
hsa-miR-4287	hsa-mir-4287	0	0	0	0		0	0	0	0	0	0
hsa-miR-4288	hsa-mir-4288	0	0	0	0		0	0	0	0	0	0
hsa-miR-4289	hsa-mir-4289	0	3	0	0		0	3	1	1	1	1
hsa-miR-429	hsa-mir-429	1	0	2	0		0	1	0	1	0	0
hsa-miR-4290	hsa-mir-4290	0	0	0	0		0	0	0	0	0	0
hsa-miR-4291	hsa-mir-4291	0	0	0	0		0	0	0	0	0	0
hsa-miR-4292	hsa-mir-4292	0	0	0	0		0	0	0	0	0	0
hsa-miR-4293	hsa-mir-4293	0	0	0	0		0	0	0	0	0	0
hsa-miR-4294	hsa-mir-4294	0	0	0	0		0	0	0	0	0	0
hsa-miR-4295	hsa-mir-4295	0	0	0	0		0	0	0	0	0	0
hsa-miR-4296	hsa-mir-4296	0	0	0	0		0	0	0	0	0	0
hsa-miR-4297	hsa-mir-4297	0	0	0	0		0	0	0	0	0	0
hsa-miR-4298	hsa-mir-4298	0	0	0	0		0	0	0	0	0	0
hsa-miR-4299	hsa-mir-4299	0	0	0	0		0	0	0	0	0	0
hsa-miR-4300	hsa-mir-4300	0	0	0	0		0	0	0	0	0	0
hsa-miR-4301	hsa-mir-4301	0	2	0	1		38	66	27	6	1	3
hsa-miR-4302	hsa-mir-4302	0	0	0	0		0	0	0	0	0	0
hsa-miR-4303	hsa-mir-4303	0	0	0	0		0	0	0	0	0	0
hsa-miR-4304	hsa-mir-4304	0	0	0	0		0	0	0	0	0	0
hsa-miR-4305	hsa-mir-4305	0	0	0	0		0	0	0	0	0	0
hsa-miR-4306	hsa-mir-4306	0	0	0	0		0	0	0	0	0	0
hsa-miR-4307	hsa-mir-4307	0	0	0	0		0	0	0	0	0	0
hsa-miR-4308	hsa-mir-4308	0	0	0	0		0	0	0	0	0	0
hsa-miR-4309	hsa-mir-4309	0	0	0	0		0	0	0	0	0	0
hsa-miR-431-5p	hsa-mir-431	0	0	0	0		0	0	0	0	0	0
hsa-miR-431-3p	hsa-mir-431	0	0	0	0		0	0	0	0	0	0
hsa-miR-4310	hsa-mir-4310	0	0	0	0		0	0	0	0	0	0
hsa-miR-4311	hsa-mir-4311	0	0	0	0		0	0	0	0	0	0
hsa-miR-4312	hsa-mir-4312	0	0	0	0		0	0	0	0	0	0
hsa-miR-4313	hsa-mir-4313	0	0	0	0		0	0	0	0	0	0
hsa-miR-4314	hsa-mir-4314	0	0	0	0		0	0	0	0	0	0
hsa-miR-4315	hsa-mir-4315-1	0	0	0	0		0	0	0	0	0	0
hsa-miR-4315	hsa-mir-4315-2	0	0	0	0		0	0	0	0	0	0
hsa-miR-4316	hsa-mir-4316	0	0	0	0		0	0	0	0	0	0
hsa-miR-4317	hsa-mir-4317	0	0	0	0		0	0	0	0	0	0
hsa-miR-4318	hsa-mir-4318	0	0	0	0		0	0	0	0	0	0
hsa-miR-4319	hsa-mir-4319	0	0	0	0		0	0	0	0	0	0
hsa-miR-432-5p	hsa-mir-432	0	0	0	0		20	47	16	3	2	4
hsa-miR-432-3p	hsa-mir-432	0	0	0	0		0	0	0	0	0	0
hsa-miR-4320	hsa-mir-4320	0	0	0	0		0	0	0	0	0	0
hsa-miR-4321	hsa-mir-4321	0	0	0	0		0	0	0	0	0	0
hsa-miR-4322	hsa-mir-4322	0	0	0	0		0	0	0	0	0	0
hsa-miR-4323	hsa-mir-4323	0	0	0	0		0	0	0	0	0	0
hsa-miR-4324	hsa-mir-4324	0	0	0	1		0	0	0	0	0	0
hsa-miR-4325	hsa-mir-4325	0	0	0	0		0	0	0	0	0	0
hsa-miR-4326	hsa-mir-4326	608	1544	241	530		44	97	61	83	64	32
hsa-miR-4327	hsa-mir-4327	0	0	0	0		0	0	0	0	0	0
hsa-miR-4328	hsa-mir-4328	0	0	0	0		0	0	0	0	0	0
hsa-miR-4329	hsa-mir-4329	0	0	0	0		0	0	0	0	0	0
hsa-miR-433	hsa-mir-433	0	0	0	1		19	26	10	2	6	0
hsa-miR-4330	hsa-mir-4330	0	0	0	0		0	0	0	0	0	0
hsa-miR-4417	hsa-mir-4417	0	1	0	0		0	0	1	0	0	0
hsa-miR-4418	hsa-mir-4418	0	0	0	0		0	0	0	0	0	0
hsa-miR-4419a	hsa-mir-4419a	0	0	0	0		0	0	0	0	0	0
hsa-miR-4419b	hsa-mir-4419b	2	2	1	0		0	0	0	0	0	0
hsa-miR-4420	hsa-mir-4420	0	0	0	0		0	0	0	0	0	0
hsa-miR-4421	hsa-mir-4421	8	40	4	23		2	1	2	5	0	0
hsa-miR-4422	hsa-mir-4422	0	1	0	0		0	0	0	1	0	0
hsa-miR-4423-5p	hsa-mir-4423	1	0	3	3		0	0	0	0	1	0
hsa-miR-4423-3p	hsa-mir-4423	0	0	0	5		0	0	0	2	2	0
hsa-miR-4424	hsa-mir-4424	0	0	0	0		0	0	0	0	0	0
hsa-miR-4425	hsa-mir-4425	47	107	24	40		4	12	6	12	7	3
hsa-miR-4426	hsa-mir-4426	8	1	4	1		5	13	11	8	19	3
hsa-miR-4427	hsa-mir-4427	3	15	2	4		0	2	2	3	1	0
hsa-miR-4428	hsa-mir-4428	0	0	1	0		0	0	0	0	0	0
hsa-miR-4429	hsa-mir-4429	214	525	194	344		213	252	203	301	85	138
hsa-miR-4430	hsa-mir-4430	0	0	0	0		0	0	0	0	0	0
hsa-miR-4431	hsa-mir-4431	0	2	0	2		0	0	0	0	0	0
hsa-miR-4432	hsa-mir-4432	0	0	0	0		0	0	0	0	0	0
hsa-miR-4433-5p	hsa-mir-4433	0	0	0	0		0	0	0	0	0	0
hsa-miR-4433-3p	hsa-mir-4433	0	0	0	0		0	0	0	0	0	0
hsa-miR-4434	hsa-mir-4434	0	0	0	0		0	0	0	0	0	0
hsa-miR-4435	hsa-mir-4435-1	5	11	5	12		1	2	1	2	1	1
hsa-miR-4435	hsa-mir-4435-2	5	11	5	12		1	2	1	2	1	1
hsa-miR-4436a	hsa-mir-4436a	0	0	0	0		0	0	0	0	0	0
hsa-miR-4436b-5p	hsa-mir-4436b-1	0	0	0	0		0	0	0	0	0	0
hsa-miR-4436b-3p	hsa-mir-4436b-1	0	2	0	0		0	1	0	0	0	0
hsa-miR-4436b-5p	hsa-mir-4436b-2	0	0	0	0		0	0	0	0	0	0
hsa-miR-4436b-3p	hsa-mir-4436b-2	0	2	0	0		0	1	0	0	0	0
hsa-miR-4437	hsa-mir-4437	0	0	0	0		0	0	0	0	0	0
hsa-miR-4438	hsa-mir-4438	0	0	0	0		0	0	0	0	0	0
hsa-miR-4439	hsa-mir-4439	0	0	0	0		0	0	0	0	0	0
hsa-miR-4440	hsa-mir-4440	6	10	2	2		1	2	1	2	1	1
hsa-miR-4441	hsa-mir-4441	0	0	0	0		0	0	0	0	0	0
hsa-miR-4442	hsa-mir-4442	0	0	0	0		0	0	0	0	0	0
hsa-miR-4443	hsa-mir-4443	1	0	1	3		0	0	0	0	2	1
hsa-miR-4444	hsa-mir-4444-1	0	0	0	0		0	0	0	0	0	0
hsa-miR-4444	hsa-mir-4444-2	0	0	0	0		0	0	0	0	0	0
hsa-miR-4445-5p	hsa-mir-4445	0	0	0	0		0	0	0	0	0	0
hsa-miR-4445-3p	hsa-mir-4445	0	0	0	0		0	0	0	0	0	0
hsa-miR-4446-5p	hsa-mir-4446	0	0	0	0		0	0	0	0	0	0
hsa-miR-4446-3p	hsa-mir-4446	0	0	0	0		0	0	0	0	0	0
hsa-miR-4447	hsa-mir-4447	1	1	0	0		0	0	0	0	0	0
hsa-miR-4448	hsa-mir-4448	85	213	50	15		36	89	40	17	15	16
hsa-miR-4449	hsa-mir-4449	3	3	5	6		41	65	42	6	3	7
hsa-miR-4450	hsa-mir-4450	0	0	0	0		0	0	0	0	0	0
hsa-miR-4451	hsa-mir-4451	2	1	0	0		0	0	0	0	0	0
hsa-miR-4452	hsa-mir-4452	0	0	0	0		0	0	0	0	0	0
hsa-miR-4453	hsa-mir-4453	0	0	0	0		0	0	0	0	0	0
hsa-miR-4454	hsa-mir-4454	13	70	14	66		2	6	4	38	15	4
hsa-miR-4455	hsa-mir-4455	5	11	3	0		0	0	0	0	0	0
hsa-miR-4456	hsa-mir-4456	0	0	0	0		0	0	0	0	0	0
hsa-miR-4457	hsa-mir-4457	1	3	0	0		0	0	0	0	0	0
hsa-miR-4458	hsa-mir-4458	9	22	2	9		0	0	0	0	0	0
hsa-miR-4459	hsa-mir-4459	0	0	0	0		0	0	0	0	0	0
hsa-miR-4460	hsa-mir-4460	0	0	0	0		0	0	0	0	0	0
hsa-miR-4461	hsa-mir-4461	17	31	8	9		2	5	3	0	0	0
hsa-miR-4462	hsa-mir-4462	0	0	0	0		0	0	0	0	0	0
hsa-miR-4463	hsa-mir-4463	1	0	3	0		0	1	1	0	0	0
hsa-miR-4464	hsa-mir-4464	0	0	0	0		0	0	0	0	0	0
hsa-miR-4465	hsa-mir-4465	0	0	0	0		0	0	0	0	0	0
hsa-miR-4466	hsa-mir-4466	2	3	4	3		1	1	0	0	1	1
hsa-miR-4467	hsa-mir-4467	1	3	1	2		0	0	0	0	0	0
hsa-miR-4468	hsa-mir-4468	0	0	0	0		0	1	0	0	0	0
hsa-miR-4469	hsa-mir-4469	0	1	0	0		0	0	0	0	0	0
hsa-miR-4470	hsa-mir-4470	7	14	5	6		0	2	1	1	0	0
hsa-miR-4471	hsa-mir-4471	0	0	0	0		0	0	0	0	0	0
hsa-miR-4472	hsa-mir-4472-1	0	0	0	0		0	0	0	0	0	0
hsa-miR-4472	hsa-mir-4472-2	0	0	0	0		0	0	0	0	0	0
hsa-miR-4473	hsa-mir-4473	8	33	3	11		2	2	2	1	3	1
hsa-miR-4474-5p	hsa-mir-4474	0	0	0	0		0	0	0	0	0	0
hsa-miR-4474-3p	hsa-mir-4474	1	1	1	5		0	0	0	1	0	1
hsa-miR-4475	hsa-mir-4475	0	0	0	0		0	0	0	0	0	0
hsa-miR-4476	hsa-mir-4476	0	0	0	0		0	0	0	0	0	0
hsa-miR-4477a	hsa-mir-4477a	0	0	0	0		0	0	0	0	0	0
hsa-miR-4477b	hsa-mir-4477b	2	3	0	1		0	0	0	0	0	0
hsa-miR-4478	hsa-mir-4478	0	0	0	0		0	0	0	0	0	0
hsa-miR-4479	hsa-mir-4479	13	34	3	13		0	0	0	3	0	1
hsa-miR-448	hsa-mir-448	0	0	0	0		0	0	0	0	0	0
hsa-miR-4480	hsa-mir-4480	0	1	0	2		0	0	0	0	0	0
hsa-miR-4481	hsa-mir-4481	0	0	0	0		0	0	0	0	0	0
hsa-miR-4482-5p	hsa-mir-4482-1	12	47	3	18		1	3	4	10	7	2
hsa-miR-4482-3p	hsa-mir-4482-1	0	9	2	4		3	6	4	6	4	0
hsa-miR-4482-5p	hsa-mir-4482-2	12	47	3	18		1	3	4	10	7	2
hsa-miR-4482-3p	hsa-mir-4482-2	0	9	2	4		3	6	4	6	4	0
hsa-miR-4483	hsa-mir-4483	1	0	0	0		0	0	0	0	0	0
hsa-miR-4484	hsa-mir-4484	7	26	2	14		0	0	0	0	0	0
hsa-miR-4485	hsa-mir-4485	21	90	74	81		22	83	34	7	7	3
hsa-miR-4486	hsa-mir-4486	0	0	0	0		0	2	0	0	0	0
hsa-miR-4487	hsa-mir-4487	0	1	0	0		0	0	0	0	0	0
hsa-miR-4487	hsa-mir-4487	0	1	0	0		0	0	0	0	0	0
hsa-miR-4488	hsa-mir-4488	0	6	16	1		368	541	404	106	96	57
hsa-miR-4489	hsa-mir-4489	0	0	1	1		0	0	0	0	0	0
hsa-miR-4490	hsa-mir-4490	0	0	0	0		0	0	0	0	0	0
hsa-miR-4491	hsa-mir-4491	0	0	1	0		0	0	0	0	0	0
hsa-miR-4492	hsa-mir-4492	0	3	4	0		6	11	11	3	3	4
hsa-miR-4493	hsa-mir-4493	0	0	0	0		0	0	0	0	0	0
hsa-miR-4494	hsa-mir-4494	0	0	0	0		0	0	0	0	0	0
hsa-miR-4495	hsa-mir-4495	0	0	0	0		0	0	0	0	0	0
hsa-miR-4496	hsa-mir-4496	0	0	0	0		0	0	0	0	0	0
hsa-miR-4497	hsa-mir-4497	0	0	1	3		0	1	0	1	1	0
hsa-miR-4498	hsa-mir-4498	2	1	0	6		0	2	0	0	0	0
hsa-miR-4499	hsa-mir-4499	0	0	0	0		0	0	0	0	0	0
hsa-miR-449a	hsa-mir-449a	0	3	2	6		1	1	1	1	0	0
hsa-miR-449b-5p	hsa-mir-449b	0	1	1	3		0	0	0	2	0	0
hsa-miR-449b-3p	hsa-mir-449b	0	0	0	0		0	0	0	0	0	0
hsa-miR-449c-5p	hsa-mir-449c	8	11	4	9		1	3	2	3	0	0
hsa-miR-449c-3p	hsa-mir-449c	0	0	0	0		0	0	0	0	0	0
hsa-miR-4500	hsa-mir-4500	0	0	0	0		0	0	0	0	0	0
hsa-miR-4501	hsa-mir-4501	7	26	4	8		0	1	0	5	2	1
hsa-miR-4502	hsa-mir-4502	1	3	0	1		0	0	0	0	0	0
hsa-miR-4503	hsa-mir-4503	0	0	0	0		0	0	0	0	0	0
hsa-miR-4504	hsa-mir-4504	0	4	0	4		0	0	0	0	2	1
hsa-miR-4505	hsa-mir-4505	0	0	0	0		0	0	0	0	0	0
hsa-miR-4506	hsa-mir-4506	0	0	0	0		0	0	0	0	0	0
hsa-miR-4507	hsa-mir-4507	1	0	0	1		0	0	1	0	0	0
hsa-miR-4508	hsa-mir-4508	2	3	7	11		18	26	23	3	9	3
hsa-miR-4509	hsa-mir-4509-1	0	0	0	0		0	0	0	0	0	0
hsa-miR-4509	hsa-mir-4509-2	0	0	0	0		0	0	0	0	0	0
hsa-miR-4509	hsa-mir-4509-3	0	0	0	0		0	0	0	0	0	0
hsa-miR-450a-5p	hsa-mir-450a-1	16	94	19	46		36	38	21	44	16	8
hsa-miR-450a-5p	hsa-mir-450a-2	16	94	19	46		36	38	21	44	16	8
hsa-miR-450a-3p	hsa-mir-450a-2	0	1	0	1		2	0	2	0	0	0
hsa-miR-450b-5p	hsa-mir-450b	3	18	2	13		25	30	12	33	10	7
hsa-miR-450b-3p	hsa-mir-450b	0	2	0	0		0	0	0	0	0	0
hsa-miR-4510	hsa-mir-4510	7	37	7	35		9	13	4	12	9	6
hsa-miR-4511	hsa-mir-4511	0	5	0	2		1	0	0	2	1	1
hsa-miR-4512	hsa-mir-4512	0	0	0	0		0	1	0	0	0	0
hsa-miR-4513	hsa-mir-4513	0	0	0	0		0	0	0	0	0	0
hsa-miR-4514	hsa-mir-4514	0	0	0	0		0	0	0	0	0	0
hsa-miR-4515	hsa-mir-4515	2	5	1	2		0	0	0	0	0	0
hsa-miR-4516	hsa-mir-4516	1	0	2	1		17	11	8	51	25	18
hsa-miR-4517	hsa-mir-4517	1	2	1	2		1	0	0	0	0	0
hsa-miR-4518	hsa-mir-4518	0	0	0	0		0	0	0	0	0	0
hsa-miR-4519	hsa-mir-4519	0	2	0	0		0	0	0	0	0	0
hsa-miR-451a	hsa-mir-451a	0	1	0	0		317	373	121	224	61	35
hsa-miR-451b	hsa-mir-451b	0	0	0	0		0	0	0	0	0	0
hsa-miR-452-5p	hsa-mir-452	13688	41855	11943	27388		542	938	443	2442	1467	434
hsa-miR-452-3p	hsa-mir-452	0	0	0	0		0	0	0	0	1	0
hsa-miR-4520a-5p	hsa-mir-4520a	0	0	0	0		0	0	0	0	0	0
hsa-miR-4520a-3p	hsa-mir-4520a	0	0	0	0		0	0	0	0	0	0
hsa-miR-4520b-5p	hsa-mir-4520b	0	0	0	0		0	0	0	0	0	0
hsa-miR-4520b-3p	hsa-mir-4520b	0	0	0	0		0	0	0	0	0	0
hsa-miR-4521	hsa-mir-4521	702	5451	680	1573		18	35	38	20	7	2
hsa-miR-4522	hsa-mir-4522	0	0	0	1		0	0	0	0	0	0
hsa-miR-4523	hsa-mir-4523	2	4	1	1		1	0	0	0	0	0
hsa-miR-4524a-5p	hsa-mir-4524a	0	0	0	0		0	0	0	0	0	0
hsa-miR-4524a-3p	hsa-mir-4524a	0	0	0	0		0	0	0	0	0	0
hsa-miR-4524b-5p	hsa-mir-4524b	0	0	0	0		0	0	0	0	0	0
hsa-miR-4524b-3p	hsa-mir-4524b	0	0	0	0		0	0	0	0	0	0
hsa-miR-4525	hsa-mir-4525	0	1	0	0		0	1	0	0	0	0
hsa-miR-4526	hsa-mir-4526	1	1	0	0		0	0	0	0	0	0
hsa-miR-4527	hsa-mir-4527	0	0	0	0		0	0	0	0	0	0
hsa-miR-4528	hsa-mir-4528	0	0	0	0		0	0	0	0	0	0
hsa-miR-4529-5p	hsa-mir-4529	0	0	0	0		0	0	0	0	0	0
hsa-miR-4529-3p	hsa-mir-4529	0	0	0	0		0	0	0	0	0	0
hsa-miR-4530	hsa-mir-4530	0	0	0	0		0	0	0	0	0	0
hsa-miR-4531	hsa-mir-4531	0	0	0	0		0	0	0	0	0	0
hsa-miR-4532	hsa-mir-4532	0	4	2	2		2	7	2	12	3	3
hsa-miR-4533	hsa-mir-4533	5	3	1	2		0	0	0	0	0	0
hsa-miR-4534	hsa-mir-4534	0	0	0	0		0	0	0	0	0	0
hsa-miR-4535	hsa-mir-4535	0	0	0	0		0	0	0	0	0	0
hsa-miR-4536-5p	hsa-mir-4536-1	0	0	0	0		0	0	0	0	0	0
hsa-miR-4536-3p	hsa-mir-4536-1	0	0	0	0		0	0	0	0	0	0
hsa-miR-4536-5p	hsa-mir-4536-2	0	0	0	0		0	0	0	0	0	0
hsa-miR-4536-3p	hsa-mir-4536-2	0	0	0	0		0	0	0	0	0	0
hsa-miR-4537	hsa-mir-4537	0	0	0	0		0	0	0	0	0	0
hsa-miR-4538	hsa-mir-4538	0	0	0	0		0	0	0	0	0	0
hsa-miR-4539	hsa-mir-4539	0	0	0	0		0	0	0	0	0	0
hsa-miR-454-5p	hsa-mir-454	9	41	6	23		21	26	11	21	14	7
hsa-miR-454-3p	hsa-mir-454	9	66	8	34		21	17	8	77	13	3
hsa-miR-4540	hsa-mir-4540	0	0	0	0		0	0	0	0	0	0
hsa-miR-455-5p	hsa-mir-455	861	2892	924	1655		96	154	60	354	198	113
hsa-miR-455-3p	hsa-mir-455	53	270	80	274		39	39	12	213	35	18
hsa-miR-4632	hsa-mir-4632	0	0	0	0		0	0	0	0	0	0
hsa-miR-4633-5p	hsa-mir-4633	0	0	0	0		0	0	0	0	0	0
hsa-miR-4633-3p	hsa-mir-4633	0	0	0	0		0	0	0	0	0	0
hsa-miR-4634	hsa-mir-4634	0	0	0	0		0	0	0	0	0	0
hsa-miR-4635	hsa-mir-4635	0	0	0	0		0	0	0	0	0	0
hsa-miR-4636	hsa-mir-4636	0	0	0	0		0	0	0	0	0	0
hsa-miR-4637	hsa-mir-4637	0	2	2	2		0	3	2	2	0	0
hsa-miR-4638-5p	hsa-mir-4638	0	4	2	1		1	0	0	0	0	0
hsa-miR-4638-3p	hsa-mir-4638	2	8	2	3		0	0	0	0	0	0
hsa-miR-4639-5p	hsa-mir-4639	2	3	0	0		0	1	1	0	0	0
hsa-miR-4639-3p	hsa-mir-4639	0	0	0	0		0	0	0	0	0	0
hsa-miR-4640-5p	hsa-mir-4640	1	0	0	2		1	0	0	0	0	0
hsa-miR-4640-3p	hsa-mir-4640	0	1	0	0		0	0	0	0	0	0
hsa-miR-4641	hsa-mir-4641	0	0	0	0		0	0	0	0	0	0
hsa-miR-4642	hsa-mir-4642	2	1	0	0		0	0	0	0	0	0
hsa-miR-4643	hsa-mir-4643	0	0	0	0		0	0	0	0	0	0
hsa-miR-4644	hsa-mir-4644	0	1	0	0		0	0	0	0	0	0
hsa-miR-4645-5p	hsa-mir-4645	0	0	0	0		0	0	0	0	0	0
hsa-miR-4645-3p	hsa-mir-4645	2	5	2	10		1	2	0	3	0	0
hsa-miR-4646-5p	hsa-mir-4646	0	0	1	0		0	0	0	0	0	0
hsa-miR-4646-3p	hsa-mir-4646	0	1	0	1		0	0	0	0	0	0
hsa-miR-4647	hsa-mir-4647	3	5	1	1		0	0	0	0	1	0
hsa-miR-4648	hsa-mir-4648	0	0	0	0		0	0	0	0	0	0
hsa-miR-4649-5p	hsa-mir-4649	0	0	0	0		0	0	0	0	0	0
hsa-miR-4649-3p	hsa-mir-4649	0	0	0	0		0	0	0	0	0	0
hsa-miR-4650-5p	hsa-mir-4650-1	0	0	0	0		0	0	0	0	0	0
hsa-miR-4650-3p	hsa-mir-4650-1	0	0	0	0		0	0	0	0	0	0
hsa-miR-4650-5p	hsa-mir-4650-2	0	0	0	0		0	0	0	0	0	0
hsa-miR-4650-3p	hsa-mir-4650-2	0	0	0	0		0	0	0	0	0	0
hsa-miR-4651	hsa-mir-4651	0	7	3	7		0	0	0	0	0	0
hsa-miR-4652-5p	hsa-mir-4652	10	16	4	8		3	1	1	1	2	1
hsa-miR-4652-3p	hsa-mir-4652	1	1	1	1		2	0	1	1	0	0
hsa-miR-4653-5p	hsa-mir-4653	0	0	0	0		0	0	0	0	0	0
hsa-miR-4653-3p	hsa-mir-4653	0	1	0	0		0	0	0	0	0	0
hsa-miR-4654	hsa-mir-4654	0	3	0	0		0	1	0	0	0	0
hsa-miR-4655-5p	hsa-mir-4655	0	1	0	0		0	1	0	0	0	0
hsa-miR-4655-3p	hsa-mir-4655	0	0	0	0		0	0	0	0	0	0
hsa-miR-4656	hsa-mir-4656	0	0	0	0		0	0	0	0	0	0
hsa-miR-4657	hsa-mir-4657	0	1	1	1		0	0	0	0	0	0
hsa-miR-4658	hsa-mir-4658	2	0	1	0		0	1	0	0	0	0
hsa-miR-4659a-5p	hsa-mir-4659a	0	0	0	0		0	0	0	0	0	0
hsa-miR-4659a-3p	hsa-mir-4659a	0	1	0	1		1	1	1	1	0	0
hsa-miR-4659b-5p	hsa-mir-4659b	0	0	0	0		0	0	0	0	0	0
hsa-miR-4659b-3p	hsa-mir-4659b	0	0	0	0		0	0	0	0	0	0
hsa-miR-466	hsa-mir-466	0	1	0	2		0	0	0	0	0	0
hsa-miR-4660	hsa-mir-4660	2	11	1	4		2	0	0	1	0	1
hsa-miR-4661-5p	hsa-mir-4661	9	13	4	6		3	6	2	0	4	0
hsa-miR-4661-3p	hsa-mir-4661	0	0	0	0		1	0	0	0	0	0
hsa-miR-4662a-5p	hsa-mir-4662a	0	0	0	0		0	0	0	0	0	0
hsa-miR-4662a-3p	hsa-mir-4662a	0	0	0	0		0	0	0	0	0	0
hsa-miR-4662b	hsa-mir-4662b	0	0	0	0		0	0	0	0	0	0
hsa-miR-4663	hsa-mir-4663	0	0	0	0		0	0	0	0	0	0
hsa-miR-4664-5p	hsa-mir-4664	1	0	1	1		0	0	0	0	0	0
hsa-miR-4664-3p	hsa-mir-4664	29	58	14	23		2	2	3	4	5	2
hsa-miR-4665-5p	hsa-mir-4665	5	9	5	4		0	2	0	0	2	0
hsa-miR-4665-3p	hsa-mir-4665	0	0	0	0		0	0	0	0	0	0
hsa-miR-4666a-5p	hsa-mir-4666a	0	1	0	0		0	0	0	0	0	0
hsa-miR-4666a-3p	hsa-mir-4666a	0	0	0	0		0	0	0	0	0	0
hsa-miR-4666b	hsa-mir-4666b	0	0	0	0		0	0	0	0	0	0
hsa-miR-4667-5p	hsa-mir-4667	1	2	0	4		0	0	0	0	0	0
hsa-miR-4667-3p	hsa-mir-4667	0	1	0	0		0	0	0	0	0	0
hsa-miR-4668-5p	hsa-mir-4668	0	3	0	0		0	0	0	0	0	0
hsa-miR-4668-3p	hsa-mir-4668	0	0	0	0		0	0	0	0	0	0
hsa-miR-4669	hsa-mir-4669	0	1	0	0		0	0	0	0	0	0
hsa-miR-4670-5p	hsa-mir-4670	0	0	0	0		0	0	0	0	0	0
hsa-miR-4670-3p	hsa-mir-4670	0	0	0	0		0	0	0	0	0	0
hsa-miR-4671-5p	hsa-mir-4671	0	5	1	0		1	0	0	2	1	0
hsa-miR-4671-3p	hsa-mir-4671	0	3	0	4		0	2	0	1	0	0
hsa-miR-4672	hsa-mir-4672	0	1	0	0		0	0	0	0	0	0
hsa-miR-4673	hsa-mir-4673	0	1	0	0		0	0	0	0	0	0
hsa-miR-4674	hsa-mir-4674	0	2	0	0		0	0	0	0	0	0
hsa-miR-4675	hsa-mir-4675	0	0	0	0		0	0	0	0	0	0
hsa-miR-4676-5p	hsa-mir-4676	1	2	0	0		0	0	0	0	0	0
hsa-miR-4676-3p	hsa-mir-4676	2	18	1	5		3	2	0	3	0	0
hsa-miR-4677-5p	hsa-mir-4677	3	6	0	3		0	0	0	1	1	0
hsa-miR-4677-3p	hsa-mir-4677	18	61	17	33		0	4	2	7	2	1
hsa-miR-4678	hsa-mir-4678	0	0	0	0		0	0	0	0	0	0
hsa-miR-4679	hsa-mir-4679-1	0	1	0	1		1	0	0	0	0	0
hsa-miR-4679	hsa-mir-4679-2	0	1	0	1		1	0	0	0	0	0
hsa-miR-4680-5p	hsa-mir-4680	0	0	0	5		0	1	0	0	0	1
hsa-miR-4680-3p	hsa-mir-4680	0	1	0	0		0	0	0	0	0	0
hsa-miR-4681	hsa-mir-4681	0	0	0	0		0	0	0	0	0	0
hsa-miR-4682	hsa-mir-4682	0	3	0	0		0	0	0	0	0	0
hsa-miR-4683	hsa-mir-4683	1	9	2	5		0	0	0	0	0	0
hsa-miR-4684-5p	hsa-mir-4684	0	0	0	0		0	0	0	0	0	0
hsa-miR-4684-3p	hsa-mir-4684	4	3	1	1		1	1	0	0	2	0
hsa-miR-4685-5p	hsa-mir-4685	0	0	0	0		0	0	0	0	0	0
hsa-miR-4685-3p	hsa-mir-4685	0	3	0	0		0	0	1	0	0	0
hsa-miR-4686	hsa-mir-4686	0	0	0	0		0	0	0	0	0	0
hsa-miR-4687-5p	hsa-mir-4687	0	0	0	0		0	0	0	0	0	0
hsa-miR-4687-3p	hsa-mir-4687	3	7	2	2		0	1	0	0	0	0
hsa-miR-4688	hsa-mir-4688	0	0	2	1		0	0	0	0	0	0
hsa-miR-4689	hsa-mir-4689	1	3	0	1		0	0	0	0	0	0
hsa-miR-4690-5p	hsa-mir-4690	2	4	2	1		0	0	1	1	0	0
hsa-miR-4690-3p	hsa-mir-4690	0	9	3	6		0	2	0	1	1	0
hsa-miR-4691-5p	hsa-mir-4691	0	1	0	0		0	0	0	0	0	0
hsa-miR-4691-3p	hsa-mir-4691	0	2	0	0		0	0	0	0	0	0
hsa-miR-4692	hsa-mir-4692	0	0	0	0		0	0	0	0	0	0
hsa-miR-4693-5p	hsa-mir-4693	0	0	0	0		0	0	0	0	0	0
hsa-miR-4693-3p	hsa-mir-4693	0	0	0	0		0	0	0	0	0	0
hsa-miR-4694-5p	hsa-mir-4694	0	0	0	0		0	0	0	0	0	0
hsa-miR-4694-3p	hsa-mir-4694	0	0	0	0		0	0	0	0	0	0
hsa-miR-4695-5p	hsa-mir-4695	0	0	0	0		0	0	0	0	0	0
hsa-miR-4695-3p	hsa-mir-4695	0	0	0	0		0	0	0	0	0	0
hsa-miR-4696	hsa-mir-4696	0	0	0	0		0	0	0	0	0	0
hsa-miR-4697-5p	hsa-mir-4697	0	0	0	0		0	0	0	0	0	0
hsa-miR-4697-3p	hsa-mir-4697	0	0	0	0		0	0	0	0	0	0
hsa-miR-4698	hsa-mir-4698	0	0	1	0		0	0	0	0	0	0
hsa-miR-4699-5p	hsa-mir-4699	0	0	0	0		0	0	0	0	0	0
hsa-miR-4699-3p	hsa-mir-4699	0	0	0	0		0	0	0	0	0	0
hsa-miR-4700-5p	hsa-mir-4700	0	0	0	0		0	1	0	0	0	0
hsa-miR-4700-3p	hsa-mir-4700	0	0	0	0		0	0	0	0	0	0
hsa-miR-4701-5p	hsa-mir-4701	0	1	0	0		0	0	0	0	0	0
hsa-miR-4701-3p	hsa-mir-4701	0	0	0	0		0	0	0	0	0	0
hsa-miR-4703-5p	hsa-mir-4703	0	0	0	0		0	0	0	0	0	0
hsa-miR-4703-3p	hsa-mir-4703	0	0	0	0		0	0	0	0	0	0
hsa-miR-4704-5p	hsa-mir-4704	0	0	0	0		0	0	0	0	0	0
hsa-miR-4704-3p	hsa-mir-4704	0	0	0	0		0	0	0	0	0	0
hsa-miR-4705	hsa-mir-4705	0	1	0	0		0	1	0	0	0	0
hsa-miR-4706	hsa-mir-4706	0	1	0	0		0	0	1	0	0	0
hsa-miR-4707-5p	hsa-mir-4707	0	3	0	0		1	1	2	0	0	0
hsa-miR-4707-3p	hsa-mir-4707	0	11	1	1		0	1	1	1	0	0
hsa-miR-4708-5p	hsa-mir-4708	0	0	0	0		0	0	0	0	0	0
hsa-miR-4708-3p	hsa-mir-4708	0	0	0	0		0	0	0	0	0	0
hsa-miR-4709-5p	hsa-mir-4709	0	0	0	0		0	0	0	1	1	0
hsa-miR-4709-3p	hsa-mir-4709	0	0	0	0		0	0	0	0	0	0
hsa-miR-4710	hsa-mir-4710	0	0	2	0		0	1	0	1	0	0
hsa-miR-4711-5p	hsa-mir-4711	0	0	0	0		0	0	0	0	0	0
hsa-miR-4711-3p	hsa-mir-4711	0	0	0	0		0	0	0	0	0	0
hsa-miR-4712-5p	hsa-mir-4712	0	0	0	0		0	0	0	0	0	0
hsa-miR-4712-3p	hsa-mir-4712	0	0	0	0		0	0	1	0	0	0
hsa-miR-4713-5p	hsa-mir-4713	0	0	0	0		0	0	0	0	0	0
hsa-miR-4713-3p	hsa-mir-4713	0	0	0	0		0	0	0	0	0	0
hsa-miR-4714-5p	hsa-mir-4714	0	0	1	0		0	0	0	0	0	0
hsa-miR-4714-3p	hsa-mir-4714	0	2	0	0		0	0	0	0	0	0
hsa-miR-4715-5p	hsa-mir-4715	0	0	0	0		0	0	0	0	0	0
hsa-miR-4715-3p	hsa-mir-4715	0	0	0	0		0	0	0	0	0	0
hsa-miR-4716-5p	hsa-mir-4716	0	0	0	0		0	0	0	0	0	0
hsa-miR-4716-3p	hsa-mir-4716	0	0	0	0		0	0	0	0	0	0
hsa-miR-4717-5p	hsa-mir-4717	0	0	0	0		0	0	0	0	0	0
hsa-miR-4717-3p	hsa-mir-4717	1	7	0	0		0	0	0	0	0	0
hsa-miR-4718	hsa-mir-4718	0	0	0	0		0	0	0	0	0	0
hsa-miR-4719	hsa-mir-4719	0	0	0	0		0	0	0	0	0	0
hsa-miR-4720-5p	hsa-mir-4720	0	0	0	0		0	0	0	0	0	0
hsa-miR-4720-3p	hsa-mir-4720	0	0	0	0		0	0	0	0	0	0
hsa-miR-4721	hsa-mir-4721	0	4	0	0		2	0	3	1	0	0
hsa-miR-4722-5p	hsa-mir-4722	0	2	0	0		0	1	0	0	0	0
hsa-miR-4722-3p	hsa-mir-4722	0	0	0	0		0	0	0	0	0	0
hsa-miR-4723-5p	hsa-mir-4723	0	2	0	0		0	1	0	0	0	0
hsa-miR-4723-3p	hsa-mir-4723	0	1	0	1		0	0	0	0	0	0
hsa-miR-4724-5p	hsa-mir-4724	0	0	0	0		0	0	0	0	0	0
hsa-miR-4724-3p	hsa-mir-4724	0	0	0	0		0	0	0	0	0	0
hsa-miR-4725-5p	hsa-mir-4725	0	0	0	0		0	0	0	0	0	0
hsa-miR-4725-3p	hsa-mir-4725	0	1	0	1		1	0	0	0	0	1
hsa-miR-4726-5p	hsa-mir-4726	2	11	1	3		0	0	1	1	0	0
hsa-miR-4726-3p	hsa-mir-4726	0	0	0	0		0	0	0	0	0	0
hsa-miR-4727-5p	hsa-mir-4727	0	0	0	0		0	0	0	0	0	0
hsa-miR-4727-3p	hsa-mir-4727	0	0	0	0		0	0	0	0	0	0
hsa-miR-4728-5p	hsa-mir-4728	0	0	1	1		0	0	0	0	0	0
hsa-miR-4728-3p	hsa-mir-4728	0	0	1	2		1	1	0	2	0	0
hsa-miR-4729	hsa-mir-4729	0	0	0	0		0	0	0	0	0	0
hsa-miR-4730	hsa-mir-4730	0	0	0	0		0	0	0	0	0	0
hsa-miR-4731-5p	hsa-mir-4731	4	10	0	3		1	1	0	0	1	0
hsa-miR-4731-3p	hsa-mir-4731	1	3	1	0		0	0	0	0	0	0
hsa-miR-4732-5p	hsa-mir-4732	0	0	0	0		0	0	0	0	0	0
hsa-miR-4732-3p	hsa-mir-4732	0	0	0	0		0	0	0	0	0	0
hsa-miR-4733-5p	hsa-mir-4733	2	0	0	0		0	0	0	0	0	0
hsa-miR-4733-3p	hsa-mir-4733	0	0	0	0		0	0	0	0	0	0
hsa-miR-4734	hsa-mir-4734	1	1	1	0		0	1	0	0	0	1
hsa-miR-4735-5p	hsa-mir-4735	0	0	0	0		0	0	0	0	0	0
hsa-miR-4735-3p	hsa-mir-4735	0	0	0	0		0	0	0	0	0	0
hsa-miR-4736	hsa-mir-4736	0	0	0	0		0	0	0	0	0	0
hsa-miR-4737	hsa-mir-4737	0	0	0	0		0	0	0	0	0	0
hsa-miR-4738-5p	hsa-mir-4738	0	0	0	0		0	0	0	0	0	0
hsa-miR-4738-3p	hsa-mir-4738	0	2	1	1		0	1	0	0	1	0
hsa-miR-4739	hsa-mir-4739	1	2	0	0		0	1	0	1	1	1
hsa-miR-4740-5p	hsa-mir-4740	0	0	0	0		0	0	0	0	0	0
hsa-miR-4740-3p	hsa-mir-4740	0	0	0	0		0	0	0	0	0	0
hsa-miR-4741	hsa-mir-4741	16	55	7	14		1	2	0	3	1	0
hsa-miR-4742-5p	hsa-mir-4742	0	0	1	0		0	0	0	0	0	0
hsa-miR-4742-3p	hsa-mir-4742	0	6	2	2		1	1	1	1	0	1
hsa-miR-4743	hsa-mir-4743	4	5	0	2		0	0	0	0	3	0
hsa-miR-4744	hsa-mir-4744	0	1	0	0		0	0	0	0	0	0
hsa-miR-4745-5p	hsa-mir-4745	7	11	1	3		2	1	4	1	0	0
hsa-miR-4745-3p	hsa-mir-4745	1	2	1	0		1	0	0	0	0	0
hsa-miR-4746-5p	hsa-mir-4746	21	53	4	13		1	3	4	1	3	0
hsa-miR-4746-3p	hsa-mir-4746	0	0	0	0		0	0	0	0	0	0
hsa-miR-4747-5p	hsa-mir-4747	0	0	0	0		0	1	0	0	0	0
hsa-miR-4747-3p	hsa-mir-4747	0	0	0	0		0	1	0	0	0	0
hsa-miR-4748	hsa-mir-4748	0	0	0	1		0	0	0	0	0	0
hsa-miR-4749-5p	hsa-mir-4749	2	0	0	0		0	0	0	0	0	0
hsa-miR-4749-3p	hsa-mir-4749	0	0	0	0		0	0	0	0	0	0
hsa-miR-4750	hsa-mir-4750	0	6	2	2		0	0	0	0	0	0
hsa-miR-4751	hsa-mir-4751	0	1	0	0		0	0	0	1	0	0
hsa-miR-4752	hsa-mir-4752	1	2	0	0		0	1	0	1	0	0
hsa-miR-4753-5p	hsa-mir-4753	0	2	0	0		1	1	0	0	0	0
hsa-miR-4753-3p	hsa-mir-4753	0	1	0	0		0	0	0	0	1	0
hsa-miR-4754	hsa-mir-4754	2	2	0	1		0	0	0	0	0	0
hsa-miR-4755-5p	hsa-mir-4755	1	1	0	3		0	2	0	0	1	0
hsa-miR-4755-3p	hsa-mir-4755	5	8	0	1		0	1	0	1	0	0
hsa-miR-4756-5p	hsa-mir-4756	0	0	0	0		0	0	0	0	0	0
hsa-miR-4756-3p	hsa-mir-4756	0	0	0	0		0	0	0	0	0	0
hsa-miR-4757-5p	hsa-mir-4757	0	0	0	0		0	0	0	0	0	0
hsa-miR-4757-3p	hsa-mir-4757	0	0	0	0		0	0	0	0	0	0
hsa-miR-4758-5p	hsa-mir-4758	0	3	1	1		4	3	2	5	0	2
hsa-miR-4758-3p	hsa-mir-4758	1	2	2	11		0	0	4	0	3	0
hsa-miR-4759	hsa-mir-4759	0	0	0	0		0	0	0	0	0	0
hsa-miR-4760-5p	hsa-mir-4760	0	0	0	0		0	0	0	0	0	0
hsa-miR-4760-3p	hsa-mir-4760	0	0	0	0		0	0	0	0	0	0
hsa-miR-4761-5p	hsa-mir-4761	0	0	0	0		0	0	0	0	0	0
hsa-miR-4761-3p	hsa-mir-4761	1	4	0	1		0	0	0	2	0	0
hsa-miR-4762-5p	hsa-mir-4762	1	0	0	0		0	0	0	0	0	0
hsa-miR-4762-3p	hsa-mir-4762	0	1	0	0		0	0	1	0	3	0
hsa-miR-4763-5p	hsa-mir-4763	3	2	2	1		1	4	1	2	2	0
hsa-miR-4763-3p	hsa-mir-4763	2	3	0	1		0	1	2	1	1	1
hsa-miR-4764-5p	hsa-mir-4764	0	0	0	0		0	0	0	0	0	0
hsa-miR-4764-3p	hsa-mir-4764	0	0	0	0		0	0	0	0	0	0
hsa-miR-4765	hsa-mir-4765	0	0	0	0		0	0	0	0	0	0
hsa-miR-4766-5p	hsa-mir-4766	0	1	0	0		0	1	0	0	0	0
hsa-miR-4766-3p	hsa-mir-4766	0	1	0	1		0	0	1	0	0	0
hsa-miR-4767	hsa-mir-4767	3	8	1	3		0	0	0	1	0	0
hsa-miR-4768-5p	hsa-mir-4768	11	42	5	13		0	1	0	0	0	0
hsa-miR-4768-3p	hsa-mir-4768	0	4	0	0		0	0	0	0	0	0
hsa-miR-4769-5p	hsa-mir-4769	0	0	0	1		0	0	0	0	0	0
hsa-miR-4769-3p	hsa-mir-4769	0	1	0	0		0	0	0	0	0	0
hsa-miR-4770	hsa-mir-4770	0	0	0	0		0	0	0	0	0	0
hsa-miR-4771	hsa-mir-4771-1	0	0	0	0		0	0	0	0	0	0
hsa-miR-4771	hsa-mir-4771-2	0	0	0	0		0	0	0	0	0	0
hsa-miR-4772-5p	hsa-mir-4772	0	0	0	0		0	0	0	0	0	0
hsa-miR-4772-3p	hsa-mir-4772	0	0	0	0		0	0	0	0	0	0
hsa-miR-4773	hsa-mir-4773-1	0	0	0	1		0	0	0	0	0	0
hsa-miR-4773	hsa-mir-4773-2	0	0	0	1		0	0	0	0	0	0
hsa-miR-4774-5p	hsa-mir-4774	0	0	0	0		1	0	0	0	0	0
hsa-miR-4774-3p	hsa-mir-4774	0	0	0	0		0	0	0	0	0	0
hsa-miR-4775	hsa-mir-4775	1	4	0	2		4	8	5	18	5	2
hsa-miR-4776-5p	hsa-mir-4776-1	0	0	0	0		0	0	0	0	0	0
hsa-miR-4776-3p	hsa-mir-4776-1	0	0	0	0		0	0	0	0	0	0
hsa-miR-4776-5p	hsa-mir-4776-2	0	0	0	0		0	0	0	0	0	0
hsa-miR-4776-3p	hsa-mir-4776-2	0	0	0	0		0	0	0	0	0	0
hsa-miR-4777-5p	hsa-mir-4777	0	0	0	0		0	0	0	0	0	0
hsa-miR-4777-3p	hsa-mir-4777	0	0	0	0		0	0	0	0	0	0
hsa-miR-4778-5p	hsa-mir-4778	2	1	0	0		0	0	0	0	0	0
hsa-miR-4778-3p	hsa-mir-4778	0	3	0	0		0	0	0	1	0	0
hsa-miR-4779	hsa-mir-4779	0	0	2	0		0	0	0	1	0	0
hsa-miR-4780	hsa-mir-4780	0	0	0	0		0	0	0	0	0	0
hsa-miR-4781-5p	hsa-mir-4781	0	1	0	0		0	0	0	0	0	0
hsa-miR-4781-3p	hsa-mir-4781	1	4	1	2		0	0	0	0	0	1
hsa-miR-4782-5p	hsa-mir-4782	0	0	0	0		0	0	0	0	0	0
hsa-miR-4782-3p	hsa-mir-4782	0	0	0	0		0	0	0	1	0	0
hsa-miR-4783-5p	hsa-mir-4783	0	0	0	0		0	0	0	0	0	0
hsa-miR-4783-3p	hsa-mir-4783	0	1	0	1		1	0	1	1	0	0
hsa-miR-4784	hsa-mir-4784	0	0	0	0		0	0	0	0	0	0
hsa-miR-4785	hsa-mir-4785	1	3	0	2		0	0	0	1	0	1
hsa-miR-4786-5p	hsa-mir-4786	1	1	0	3		0	2	0	0	1	0
hsa-miR-4786-3p	hsa-mir-4786	1	1	0	0		0	0	0	0	0	0
hsa-miR-4787-5p	hsa-mir-4787	1	2	0	0		1	0	0	0	0	2
hsa-miR-4787-3p	hsa-mir-4787	1	4	0	2		0	0	1	0	0	0
hsa-miR-4788	hsa-mir-4788	1	2	1	0		0	0	1	0	0	0
hsa-miR-4789-5p	hsa-mir-4789	0	0	1	0		0	0	0	0	0	0
hsa-miR-4789-3p	hsa-mir-4789	0	0	0	0		0	0	0	0	0	0
hsa-miR-4790-5p	hsa-mir-4790	0	0	0	0		0	0	0	0	0	0
hsa-miR-4790-3p	hsa-mir-4790	0	0	0	0		0	0	0	0	0	0
hsa-miR-4791	hsa-mir-4791	1	8	5	9		0	0	0	0	0	0
hsa-miR-4792	hsa-mir-4792	227	368	724	288		150	598	621	529	450	460
hsa-miR-4793-5p	hsa-mir-4793	0	0	0	0		0	0	0	0	0	0
hsa-miR-4793-3p	hsa-mir-4793	2	5	0	0		1	0	1	1	0	0
hsa-miR-4794	hsa-mir-4794	1	2	0	2		0	0	0	1	0	0
hsa-miR-4795-5p	hsa-mir-4795	0	0	0	0		0	0	0	0	0	0
hsa-miR-4795-3p	hsa-mir-4795	0	1	0	0		0	0	0	0	0	0
hsa-miR-4796-5p	hsa-mir-4796	0	0	0	0		0	0	0	1	0	0
hsa-miR-4796-3p	hsa-mir-4796	0	0	0	0		0	0	0	0	0	0
hsa-miR-4797-5p	hsa-mir-4797	1	1	0	1		0	0	0	0	0	0
hsa-miR-4797-3p	hsa-mir-4797	2	0	0	0		0	0	3	0	0	0
hsa-miR-4798-5p	hsa-mir-4798	0	0	0	0		1	0	0	1	1	0
hsa-miR-4798-3p	hsa-mir-4798	0	0	0	0		0	0	0	0	0	0
hsa-miR-4799-5p	hsa-mir-4799	0	1	0	0		0	0	0	0	0	0
hsa-miR-4799-3p	hsa-mir-4799	0	0	0	0		0	0	0	0	0	0
hsa-miR-4800-5p	hsa-mir-4800	0	0	0	0		0	0	0	0	0	0
hsa-miR-4800-3p	hsa-mir-4800	0	0	0	0		1	0	0	0	0	0
hsa-miR-4801	hsa-mir-4801	0	0	0	0		0	0	0	0	0	0
hsa-miR-4802-5p	hsa-mir-4802	0	1	0	0		0	0	0	0	0	0
hsa-miR-4802-3p	hsa-mir-4802	0	1	0	1		0	0	0	1	0	0
hsa-miR-4803	hsa-mir-4803	0	0	0	0		0	0	0	0	0	0
hsa-miR-4804-5p	hsa-mir-4804	5	7	1	2		1	5	1	1	2	1
hsa-miR-4804-3p	hsa-mir-4804	0	0	0	0		0	0	0	0	0	0
hsa-miR-483-5p	hsa-mir-483	0	0	0	0		0	0	0	0	0	0
hsa-miR-483-3p	hsa-mir-483	1	1	1	0		1	1	1	1	0	0
hsa-miR-484	hsa-mir-484	374	2196	386	956		493	554	285	724	90	71
hsa-miR-485-5p	hsa-mir-485	0	1	1	3		3	2	0	1	0	1
hsa-miR-485-3p	hsa-mir-485	0	2	0	0		2	1	0	0	0	0
hsa-miR-486-5p	hsa-mir-486	37	139	36	40		688	939	520	316	114	59
hsa-miR-486-3p	hsa-mir-486	6	23	1	0		0	0	1	0	2	1
hsa-miR-487a	hsa-mir-487a	0	0	0	0		2	1	0	1	0	0
hsa-miR-487b	hsa-mir-487b	2	3	0	1		10	7	1	2	1	2
hsa-miR-488-5p	hsa-mir-488	0	10	4	6		0	0	2	8	0	0
hsa-miR-488-3p	hsa-mir-488	10	67	5	24		1	0	0	1	0	1
hsa-miR-489	hsa-mir-489	0	1	0	0		0	0	0	0	0	0
hsa-miR-490-5p	hsa-mir-490	0	0	0	0		0	0	0	0	0	0
hsa-miR-490-3p	hsa-mir-490	0	0	0	0		0	0	0	0	0	0
hsa-miR-491-5p	hsa-mir-491	2	30	5	18		1	1	0	3	0	0
hsa-miR-491-3p	hsa-mir-491	1	1	0	0		0	0	0	1	0	0
hsa-miR-492	hsa-mir-492	0	0	0	0		0	0	0	0	0	0
hsa-miR-493-5p	hsa-mir-493	0	0	1	0		31	65	21	10	3	4
hsa-miR-493-3p	hsa-mir-493	0	1	1	0		10	9	3	5	9	1
hsa-miR-494	hsa-mir-494	2	8	1	3		43	83	24	32	4	3
hsa-miR-495	hsa-mir-495	1	11	1	4		8	11	2	9	7	4
hsa-miR-496	hsa-mir-496	0	0	0	1		0	0	0	1	0	0
hsa-miR-497-5p	hsa-mir-497	9	51	3	29		3	1	3	7	1	0
hsa-miR-497-3p	hsa-mir-497	1	1	0	0		0	0	0	0	0	0
hsa-miR-498	hsa-mir-498	0	0	0	0		0	0	0	0	0	0
hsa-miR-4999-5p	hsa-mir-4999	0	1	0	0		0	0	0	0	0	0
hsa-miR-4999-3p	hsa-mir-4999	0	0	0	0		0	0	0	0	0	0
hsa-miR-499a-5p	hsa-mir-499a	0	7	1	3		5	6	0	4	1	3
hsa-miR-499a-3p	hsa-mir-499a	0	0	0	0		0	0	0	0	0	0
hsa-miR-499b-5p	hsa-mir-499b	0	0	0	0		0	0	0	0	0	0
hsa-miR-499b-3p	hsa-mir-499b	0	0	0	0		0	0	0	0	0	0
hsa-miR-5000-5p	hsa-mir-5000	3	11	3	5		0	1	0	1	0	0
hsa-miR-5000-3p	hsa-mir-5000	11	34	8	9		1	0	0	0	2	0
hsa-miR-5001-5p	hsa-mir-5001	5	7	2	3		0	2	0	0	0	0
hsa-miR-5001-3p	hsa-mir-5001	0	21	1	8		0	1	0	1	0	0
hsa-miR-5002-5p	hsa-mir-5002	0	0	0	0		0	0	0	0	0	0
hsa-miR-5002-3p	hsa-mir-5002	0	0	0	0		0	0	0	0	0	0
hsa-miR-5003-5p	hsa-mir-5003	0	0	0	1		0	0	0	0	0	0
hsa-miR-5003-3p	hsa-mir-5003	0	3	0	1		0	0	0	1	0	0
hsa-miR-5004-5p	hsa-mir-5004	0	0	0	0		0	0	0	0	0	0
hsa-miR-5004-3p	hsa-mir-5004	0	0	0	0		0	0	0	0	1	0
hsa-miR-5006-5p	hsa-mir-5006	0	0	0	0		0	0	0	0	0	0
hsa-miR-5006-3p	hsa-mir-5006	2	0	0	0		1	0	0	0	0	0
hsa-miR-5007-5p	hsa-mir-5007	0	0	0	0		0	0	0	0	0	0
hsa-miR-5007-3p	hsa-mir-5007	0	0	0	0		0	0	0	0	0	0
hsa-miR-5008-5p	hsa-mir-5008	3	13	2	4		1	1	1	2	0	0
hsa-miR-5008-3p	hsa-mir-5008	3	15	1	8		0	1	0	2	0	0
hsa-miR-5009-5p	hsa-mir-5009	8	5	1	4		0	0	0	0	0	1
hsa-miR-5009-3p	hsa-mir-5009	0	0	0	0		0	0	0	0	0	0
hsa-miR-500a-5p	hsa-mir-500a	24	84	11	23		3	5	1	8	3	1
hsa-miR-500a-3p	hsa-mir-500a	323	1822	276	822		83	134	70	212	94	48
hsa-miR-500b	hsa-mir-500b	5	20	6	8		2	4	0	5	2	0
hsa-miR-501-5p	hsa-mir-501	23	98	13	31		2	7	3	9	5	2
hsa-miR-501-3p	hsa-mir-501	297	1501	208	670		74	108	62	180	76	45
hsa-miR-5010-5p	hsa-mir-5010	0	2	0	0		1	0	0	0	1	2
hsa-miR-5010-3p	hsa-mir-5010	5	11	2	8		0	0	2	0	2	2
hsa-miR-5011-5p	hsa-mir-5011	0	0	0	0		0	0	0	0	0	0
hsa-miR-5011-3p	hsa-mir-5011	0	0	0	0		0	0	0	0	0	0
hsa-miR-502-5p	hsa-mir-502	2	8	1	6		0	0	0	3	0	1
hsa-miR-502-3p	hsa-mir-502	227	1315	186	550		50	85	38	144	60	28
hsa-miR-503	hsa-mir-503	90	485	62	164		50	73	45	89	23	22
hsa-miR-504	hsa-mir-504	0	0	0	0		1	0	0	0	1	0
hsa-miR-5047	hsa-mir-5047	0	0	0	0		0	0	0	0	0	0
hsa-miR-505-5p	hsa-mir-505	4	27	1	13		2	13	11	16	3	5
hsa-miR-505-3p	hsa-mir-505	59	453	68	172		59	81	45	35	16	13
hsa-miR-506-5p	hsa-mir-506	0	0	0	0		0	0	0	0	0	0
hsa-miR-506-3p	hsa-mir-506	0	0	0	0		0	0	0	0	0	0
hsa-miR-507	hsa-mir-507	0	0	0	0		0	0	0	0	0	0
hsa-miR-508-5p	hsa-mir-508	0	0	0	0		0	0	0	0	0	0
hsa-miR-508-3p	hsa-mir-508	0	0	0	0		0	0	0	0	0	1
hsa-miR-5087	hsa-mir-5087	2	1	0	0		0	0	0	0	0	0
hsa-miR-5088	hsa-mir-5088	1	1	1	1		0	0	0	0	0	1
hsa-miR-5089	hsa-mir-5089	0	0	0	0		0	0	0	0	0	0
hsa-miR-509-5p	hsa-mir-509-1	0	0	0	0		0	0	0	0	0	0
hsa-miR-509-3p	hsa-mir-509-1	0	0	0	0		0	1	0	0	0	0
hsa-miR-509-5p	hsa-mir-509-2	0	0	0	0		0	0	0	0	0	0
hsa-miR-509-3p	hsa-mir-509-2	0	0	0	0		0	1	0	0	0	0
hsa-miR-509-3p	hsa-mir-509-3	0	0	0	0		0	1	0	0	0	0
hsa-miR-509-3-5p	hsa-mir-509-3	0	2	0	0		0	1	0	0	0	0
hsa-miR-5090	hsa-mir-5090	1	5	0	3		0	0	0	0	0	0
hsa-miR-5091	hsa-mir-5091	2	3	2	1		0	0	0	0	0	0
hsa-miR-5092	hsa-mir-5092	0	0	0	0		0	0	0	0	0	0
hsa-miR-5093	hsa-mir-5093	1	0	0	0		0	0	0	0	0	0
hsa-miR-5094	hsa-mir-5094	1	8	1	7		1	0	2	7	0	1
hsa-miR-5095	hsa-mir-5095	0	5	0	1		2	3	0	0	1	2
hsa-miR-5096	hsa-mir-5096	5	25	11	5		18	68	24	16	11	7
hsa-miR-510	hsa-mir-510	0	0	0	0		0	0	0	0	0	0
hsa-miR-5100	hsa-mir-5100	39	82	30	62		19	36	9	14	12	4
hsa-miR-511	hsa-mir-511-1	0	3	1	0		1	0	0	0	0	0
hsa-miR-511	hsa-mir-511-2	0	3	1	0		1	0	0	0	0	0
hsa-miR-512-5p	hsa-mir-512-1	0	0	0	0		0	0	0	0	0	0
hsa-miR-512-3p	hsa-mir-512-1	0	3	0	1		0	1	1	0	1	0
hsa-miR-512-5p	hsa-mir-512-2	0	0	0	0		0	0	0	0	0	0
hsa-miR-512-3p	hsa-mir-512-2	0	3	0	1		0	1	1	0	1	0
hsa-miR-513a-5p	hsa-mir-513a-1	0	0	0	0		0	0	0	0	0	0
hsa-miR-513a-3p	hsa-mir-513a-1	0	0	0	0		0	0	0	0	0	0
hsa-miR-513a-5p	hsa-mir-513a-2	0	0	0	0		0	0	0	0	0	0
hsa-miR-513a-3p	hsa-mir-513a-2	0	0	0	0		0	0	0	0	0	0
hsa-miR-513b	hsa-mir-513b	0	0	0	0		0	0	0	0	0	0
hsa-miR-513c-5p	hsa-mir-513c	0	0	0	0		0	0	0	0	0	0
hsa-miR-513c-3p	hsa-mir-513c	0	0	0	0		0	0	0	0	0	0
hsa-miR-514a-5p	hsa-mir-514a-1	0	0	0	0		0	0	0	0	0	0
hsa-miR-514a-3p	hsa-mir-514a-1	0	1	0	0		0	0	0	0	0	0
hsa-miR-514a-5p	hsa-mir-514a-2	0	0	0	0		0	0	0	0	0	0
hsa-miR-514a-3p	hsa-mir-514a-2	0	1	0	0		0	0	0	0	0	0
hsa-miR-514a-5p	hsa-mir-514a-3	0	0	0	0		0	0	0	0	0	0
hsa-miR-514a-3p	hsa-mir-514a-3	0	1	0	0		0	0	0	0	0	0
hsa-miR-514b-5p	hsa-mir-514b	0	0	0	0		0	0	0	0	0	0
hsa-miR-514b-3p	hsa-mir-514b	0	0	0	0		0	0	0	0	0	0
hsa-miR-515-5p	hsa-mir-515-1	0	0	0	0		0	0	0	0	0	0
hsa-miR-515-3p	hsa-mir-515-1	0	0	0	0		0	0	0	0	0	0
hsa-miR-515-5p	hsa-mir-515-2	0	0	0	0		0	0	0	0	0	0
hsa-miR-515-3p	hsa-mir-515-2	0	0	0	0		0	0	0	0	0	0
hsa-miR-516a-5p	hsa-mir-516a-1	0	1	0	0		0	2	1	0	0	0
hsa-miR-516a-3p	hsa-mir-516a-1	0	0	0	0		0	0	0	0	0	0
hsa-miR-516a-5p	hsa-mir-516a-2	0	1	0	0		0	2	1	0	0	0
hsa-miR-516a-3p	hsa-mir-516a-2	0	0	0	0		0	0	0	0	0	0
hsa-miR-516b-5p	hsa-mir-516b-1	2	2	0	0		1	1	0	0	0	0
hsa-miR-516b-3p	hsa-mir-516b-1	0	0	0	0		0	0	0	0	0	0
hsa-miR-516b-5p	hsa-mir-516b-2	1	1	0	0		1	1	0	0	0	0
hsa-miR-516b-3p	hsa-mir-516b-2	0	0	0	0		0	0	0	0	0	0
hsa-miR-517-5p	hsa-mir-517a	0	0	0	0		0	0	0	0	0	0
hsa-miR-517a-3p	hsa-mir-517a	0	0	0	0		0	0	0	0	2	0
hsa-miR-517-5p	hsa-mir-517b	0	0	0	0		0	0	0	0	0	0
hsa-miR-517b-3p	hsa-mir-517b	0	0	0	0		0	0	0	0	2	0
hsa-miR-517-5p	hsa-mir-517c	0	0	0	0		0	0	0	0	0	0
hsa-miR-517c-3p	hsa-mir-517c	0	0	0	0		0	0	0	0	2	0
hsa-miR-5186	hsa-mir-5186	0	0	0	0		0	0	0	0	0	0
hsa-miR-5187-5p	hsa-mir-5187	2	1	1	1		0	1	0	0	0	0
hsa-miR-5187-3p	hsa-mir-5187	0	3	0	0		0	0	0	0	0	0
hsa-miR-5188	hsa-mir-5188	0	4	1	2		0	0	0	0	1	0
hsa-miR-5189	hsa-mir-5189	0	1	0	1		0	0	0	0	0	0
hsa-miR-518a-5p	hsa-mir-518a-1	0	0	0	0		0	1	0	0	0	0
hsa-miR-518a-3p	hsa-mir-518a-1	0	0	0	0		0	0	0	0	0	0
hsa-miR-518a-5p	hsa-mir-518a-2	0	0	0	0		0	1	0	0	0	0
hsa-miR-518a-3p	hsa-mir-518a-2	0	0	0	0		0	0	0	0	0	0
hsa-miR-518b	hsa-mir-518b	0	0	0	0		1	0	0	0	0	0
hsa-miR-518c-5p	hsa-mir-518c	0	1	0	1		0	1	0	0	0	0
hsa-miR-518c-3p	hsa-mir-518c	0	0	0	0		0	0	0	0	0	0
hsa-miR-518d-5p	hsa-mir-518d	0	0	0	1		0	1	0	0	0	0
hsa-miR-518d-3p	hsa-mir-518d	0	0	0	0		0	0	0	0	0	0
hsa-miR-518e-5p	hsa-mir-518e	0	0	0	0		0	0	0	0	0	0
hsa-miR-518e-3p	hsa-mir-518e	0	0	0	0		0	0	0	0	0	0
hsa-miR-518f-5p	hsa-mir-518f	0	0	0	0		0	0	0	0	0	0
hsa-miR-518f-3p	hsa-mir-518f	0	0	0	0		0	0	0	0	0	0
hsa-miR-5190	hsa-mir-5190	0	0	0	0		0	0	0	0	0	0
hsa-miR-5191	hsa-mir-5191	0	1	0	0		0	0	0	0	0	0
hsa-miR-5192	hsa-mir-5192	0	0	0	0		0	0	0	0	0	0
hsa-miR-5193	hsa-mir-5193	0	0	0	0		0	0	0	0	0	0
hsa-miR-5194	hsa-mir-5194	0	0	0	0		0	0	0	0	0	0
hsa-miR-5195-5p	hsa-mir-5195	0	0	0	0		0	0	0	0	0	0
hsa-miR-5195-3p	hsa-mir-5195	0	0	0	0		0	0	0	0	0	0
hsa-miR-5196-5p	hsa-mir-5196	0	0	0	0		0	0	0	0	0	0
hsa-miR-5196-3p	hsa-mir-5196	0	0	0	0		0	0	0	0	0	0
hsa-miR-5197-5p	hsa-mir-5197	0	0	0	0		0	0	0	0	0	0
hsa-miR-5197-3p	hsa-mir-5197	0	0	0	0		0	0	0	0	0	0
hsa-miR-519a-5p	hsa-mir-519a-1	0	0	0	0		0	0	0	0	0	0
hsa-miR-519a-3p	hsa-mir-519a-1	0	0	0	0		0	0	0	0	0	0
hsa-miR-519a-3p	hsa-mir-519a-2	0	0	0	0		0	0	0	0	0	0
hsa-miR-519b-5p	hsa-mir-519b	0	0	0	0		0	0	0	0	0	0
hsa-miR-519b-3p	hsa-mir-519b	0	0	0	0		0	0	0	0	0	0
hsa-miR-519c-5p	hsa-mir-519c	0	0	0	0		0	0	0	0	0	0
hsa-miR-519c-3p	hsa-mir-519c	0	0	0	0		0	0	0	0	0	0
hsa-miR-519d	hsa-mir-519d	0	0	0	0		0	0	0	0	0	0
hsa-miR-519e-5p	hsa-mir-519e	0	0	0	0		0	0	0	0	0	0
hsa-miR-519e-3p	hsa-mir-519e	0	0	0	0		0	0	0	0	0	0
hsa-miR-520a-5p	hsa-mir-520a	0	0	0	0		1	0	0	0	0	0
hsa-miR-520a-3p	hsa-mir-520a	0	2	0	1		0	0	0	0	0	0
hsa-miR-520b	hsa-mir-520b	1	1	0	0		0	0	0	0	0	0
hsa-miR-520c-5p	hsa-mir-520c	0	0	0	1		0	1	0	0	0	0
hsa-miR-520c-3p	hsa-mir-520c	1	1	0	1		2	1	0	0	0	0
hsa-miR-520d-5p	hsa-mir-520d	0	0	0	0		0	1	0	0	0	0
hsa-miR-520d-3p	hsa-mir-520d	0	0	0	0		0	0	0	0	0	0
hsa-miR-520e	hsa-mir-520e	0	0	0	0		2	0	0	0	0	0
hsa-miR-520f	hsa-mir-520f	1	1	0	1		0	1	0	0	0	0
hsa-miR-520g	hsa-mir-520g	0	0	0	0		0	0	0	0	0	0
hsa-miR-520h	hsa-mir-520h	0	0	0	0		0	0	0	0	0	0
hsa-miR-521	hsa-mir-521-1	0	0	0	0		0	0	0	0	0	0
hsa-miR-521	hsa-mir-521-2	0	0	0	0		0	0	0	0	0	0
hsa-miR-522-5p	hsa-mir-522	0	0	0	0		0	0	0	0	0	0
hsa-miR-522-3p	hsa-mir-522	0	2	0	1		0	0	0	0	0	0
hsa-miR-523-5p	hsa-mir-523	0	0	0	0		0	0	0	0	0	0
hsa-miR-523-3p	hsa-mir-523	0	0	0	0		0	0	0	0	0	0
hsa-miR-524-5p	hsa-mir-524	0	0	0	0		0	1	0	0	0	0
hsa-miR-524-3p	hsa-mir-524	0	0	0	0		0	0	0	0	0	0
hsa-miR-525-5p	hsa-mir-525	0	0	0	0		0	0	0	0	0	0
hsa-miR-525-3p	hsa-mir-525	0	0	0	0		0	0	0	0	0	0
hsa-miR-526a	hsa-mir-526a-1	0	0	0	1		0	1	0	0	0	0
hsa-miR-526a	hsa-mir-526a-2	0	0	0	1		0	1	0	0	0	0
hsa-miR-526b-5p	hsa-mir-526b	0	0	0	1		0	1	0	0	0	0
hsa-miR-526b-3p	hsa-mir-526b	1	1	0	0		0	0	0	0	0	0
hsa-miR-527	hsa-mir-527	0	0	0	0		0	1	0	0	0	0
hsa-miR-532-5p	hsa-mir-532	865	2005	716	1289		178	303	187	547	645	236
hsa-miR-532-3p	hsa-mir-532	21	149	24	66		2	2	0	7	2	0
hsa-miR-539-5p	hsa-mir-539	0	1	0	0		0	1	0	0	0	0
hsa-miR-539-3p	hsa-mir-539	1	0	1	0		3	2	0	1	0	0
hsa-miR-541-5p	hsa-mir-541	2	0	0	0		0	4	1	1	0	1
hsa-miR-541-3p	hsa-mir-541	0	0	0	0		0	0	0	0	0	0
hsa-miR-542-5p	hsa-mir-542	1	3	0	0		0	0	0	0	0	0
hsa-miR-542-3p	hsa-mir-542	93	371	55	153		13	30	10	31	13	3
hsa-miR-543	hsa-mir-543	0	3	0	0		13	29	23	2	2	1
hsa-miR-544a	hsa-mir-544a	0	0	0	0		0	0	0	0	0	0
hsa-miR-544b	hsa-mir-544b	0	0	0	0		0	0	0	0	0	0
hsa-miR-545-5p	hsa-mir-545	1	1	0	0		1	0	0	1	0	0
hsa-miR-545-3p	hsa-mir-545	0	9	1	2		2	0	0	1	1	0
hsa-miR-548a-3p	hsa-mir-548a-1	0	11	0	6		3	2	0	2	0	0
hsa-miR-548a-3p	hsa-mir-548a-2	0	11	0	6		3	2	0	2	0	0
hsa-miR-548a-3p	hsa-mir-548a-3	0	11	0	6		3	2	0	2	0	0
hsa-miR-548a-5p	hsa-mir-548a-3	0	0	0	0		0	0	0	0	0	0
hsa-miR-548aa	hsa-mir-548aa-1	1	17	0	1		5	1	1	13	1	2
hsa-miR-548aa	hsa-mir-548aa-2	1	17	0	1		5	1	1	13	1	2
hsa-miR-548ab	hsa-mir-548ab	3	13	2	5		4	3	2	6	2	1
hsa-miR-548ac	hsa-mir-548ac	2	0	1	0		0	0	0	0	0	0
hsa-miR-548ad	hsa-mir-548ad	0	0	0	0		0	0	0	0	0	0
hsa-miR-548ae	hsa-mir-548ae-1	0	0	0	0		0	0	0	1	0	1
hsa-miR-548ae	hsa-mir-548ae-2	0	0	0	0		0	0	0	1	0	1
hsa-miR-548ag	hsa-mir-548ag-1	1	4	0	1		0	0	0	1	0	0
hsa-miR-548ag	hsa-mir-548ag-2	1	5	0	1		0	0	0	1	0	0
hsa-miR-548ah-5p	hsa-mir-548ah	0	1	0	0		0	0	0	0	0	0
hsa-miR-548ah-3p	hsa-mir-548ah	12	78	9	36		9	13	4	26	25	5
hsa-miR-548ai	hsa-mir-548ai	0	3	0	2		0	0	0	0	0	0
hsa-miR-548aj-3p	hsa-mir-548aj-1	0	0	0	0		0	0	0	1	0	0
hsa-miR-548aj-3p	hsa-mir-548aj-2	0	0	0	0		0	0	0	1	0	0
hsa-miR-548aj-5p	hsa-mir-548aj-2	0	0	0	0		1	0	0	0	1	0
hsa-miR-548ak	hsa-mir-548ak	0	2	1	0		0	0	0	4	0	0
hsa-miR-548al	hsa-mir-548al	6	7	0	2		0	0	0	2	0	0
hsa-miR-548am-5p	hsa-mir-548am	1	12	2	5		2	1	1	5	2	1
hsa-miR-548am-3p	hsa-mir-548am	1	17	5	4		3	3	1	7	6	0
hsa-miR-548an	hsa-mir-548an	1	1	0	0		0	0	0	0	0	0
hsa-miR-548ao-5p	hsa-mir-548ao	0	0	0	0		0	0	0	0	0	0
hsa-miR-548ao-3p	hsa-mir-548ao	1	0	0	0		0	0	0	0	0	0
hsa-miR-548ap-5p	hsa-mir-548ap	0	0	1	1		0	0	0	0	0	0
hsa-miR-548ap-3p	hsa-mir-548ap	0	0	0	0		1	0	0	0	0	0
hsa-miR-548aq-5p	hsa-mir-548aq	0	0	1	0		0	0	0	0	0	0
hsa-miR-548aq-3p	hsa-mir-548aq	9	64	10	12		5	6	1	12	12	4
hsa-miR-548ar-5p	hsa-mir-548ar	0	1	0	0		1	0	0	0	1	0
hsa-miR-548ar-3p	hsa-mir-548ar	0	4	0	2		3	0	1	3	1	0
hsa-miR-548as-5p	hsa-mir-548as	0	0	0	0		1	0	0	3	1	0
hsa-miR-548as-3p	hsa-mir-548as	0	1	0	0		0	0	0	1	0	0
hsa-miR-548at-5p	hsa-mir-548at	0	0	0	0		1	0	0	1	0	0
hsa-miR-548at-3p	hsa-mir-548at	0	0	0	0		0	0	0	0	0	0
hsa-miR-548au-5p	hsa-mir-548au	0	6	1	2		2	0	1	3	1	0
hsa-miR-548au-3p	hsa-mir-548au	0	0	0	0		0	0	0	0	0	0
hsa-miR-548av-5p	hsa-mir-548av	0	0	0	0		0	0	0	0	0	0
hsa-miR-548av-3p	hsa-mir-548av	11	66	8	36		7	13	3	21	26	4
hsa-miR-548aw	hsa-mir-548aw	0	0	0	2		0	0	0	0	0	0
hsa-miR-548ax	hsa-mir-548ax	0	0	0	0		0	0	0	0	0	0
hsa-miR-548b-5p	hsa-mir-548b	1	7	0	4		1	1	1	2	1	1
hsa-miR-548b-3p	hsa-mir-548b	0	1	0	1		2	0	0	0	0	0
hsa-miR-548c-5p	hsa-mir-548c	1	11	2	6		2	1	1	5	2	1
hsa-miR-548c-3p	hsa-mir-548c	0	1	0	0		0	0	0	0	0	0
hsa-miR-548d-5p	hsa-mir-548d-1	3	17	1	7		4	4	1	5	5	2
hsa-miR-548d-3p	hsa-mir-548d-1	0	2	0	0		0	0	0	0	0	0
hsa-miR-548d-5p	hsa-mir-548d-2	4	20	1	8		4	4	1	6	5	3
hsa-miR-548d-3p	hsa-mir-548d-2	0	2	0	0		0	0	0	0	0	0
hsa-miR-548e	hsa-mir-548e	13	82	15	38		11	17	10	37	16	4
hsa-miR-548f	hsa-mir-548f-1	3	12	4	4		2	3	1	3	8	4
hsa-miR-548f	hsa-mir-548f-2	23	73	12	18		5	8	3	9	14	6
hsa-miR-548f	hsa-mir-548f-3	23	73	12	18		5	8	3	9	14	6
hsa-miR-548f	hsa-mir-548f-4	3	12	4	4		2	3	1	3	8	4
hsa-miR-548f	hsa-mir-548f-5	0	3	0	0		0	0	1	0	1	1
hsa-miR-548g-5p	hsa-mir-548g	0	0	0	0		1	0	0	0	1	0
hsa-miR-548g-3p	hsa-mir-548g	1	1	0	0		0	0	0	0	0	1
hsa-miR-548h-5p	hsa-mir-548h-1	0	0	1	1		0	0	0	0	0	0
hsa-miR-548h-5p	hsa-mir-548h-2	0	0	1	1		0	0	0	0	0	0
hsa-miR-548h-5p	hsa-mir-548h-3	0	0	1	1		0	0	0	0	0	0
hsa-miR-548h-5p	hsa-mir-548h-4	0	0	1	1		0	0	0	0	0	0
hsa-miR-548h-3p	hsa-mir-548h-4	4	26	3	3		2	2	0	11	0	1
hsa-miR-548h-5p	hsa-mir-548h-5	0	0	1	1		0	0	0	0	0	0
hsa-miR-548i	hsa-mir-548i-1	9	19	5	14		3	4	3	12	4	2
hsa-miR-548i	hsa-mir-548i-2	9	19	5	14		3	4	3	12	4	2
hsa-miR-548i	hsa-mir-548i-3	9	19	5	14		3	4	3	12	4	2
hsa-miR-548i	hsa-mir-548i-4	9	19	5	14		3	4	3	12	4	2
hsa-miR-548j	hsa-mir-548j	0	3	0	2		0	1	1	1	0	0
hsa-miR-548k	hsa-mir-548k	67	275	48	124		25	44	25	49	30	15
hsa-miR-548l	hsa-mir-548l	1	3	0	1		6	0	0	2	1	1
hsa-miR-548m	hsa-mir-548m	0	0	0	0		0	0	0	0	0	0
hsa-miR-548n	hsa-mir-548n	2	10	2	6		3	7	4	5	1	0
hsa-miR-548o-3p	hsa-mir-548o	15	82	10	41		8	15	4	29	29	5
hsa-miR-548o-3p	hsa-mir-548o-2	15	82	10	41		8	15	4	29	29	5
hsa-miR-548o-5p	hsa-mir-548o-2	1	11	2	6		2	1	1	5	2	1
hsa-miR-548p	hsa-mir-548p	12	79	9	36		9	13	4	26	25	5
hsa-miR-548q	hsa-mir-548q	0	4	0	1		0	1	0	2	1	1
hsa-miR-548s	hsa-mir-548s	11	67	8	37		8	11	7	26	25	5
hsa-miR-548t-5p	hsa-mir-548t	2	8	0	2		0	0	0	1	2	0
hsa-miR-548t-3p	hsa-mir-548t	1	17	0	1		5	1	1	13	1	2
hsa-miR-548u	hsa-mir-548u	30	97	16	19		0	5	2	9	7	2
hsa-miR-548v	hsa-mir-548v	0	0	0	0		1	0	0	0	0	0
hsa-miR-548w	hsa-mir-548w	1	5	1	3		1	0	0	4	1	0
hsa-miR-548x-5p	hsa-mir-548x	0	0	0	0		1	0	0	0	1	0
hsa-miR-548x-3p	hsa-mir-548x	0	0	0	0		0	0	0	1	0	0
hsa-miR-548x-3p	hsa-mir-548x-2	0	0	1	0		0	0	0	2	0	0
hsa-miR-548y	hsa-mir-548y	0	1	0	1		0	0	0	0	0	0
hsa-miR-548z	hsa-mir-548z	4	27	3	3		2	2	0	11	0	1
hsa-miR-549	hsa-mir-549	0	1	1	3		0	0	0	0	0	0
hsa-miR-550a-5p	hsa-mir-550a-1	53	130	15	38		7	20	10	7	1	7
hsa-miR-550a-3p	hsa-mir-550a-1	1	30	1	6		0	0	1	0	1	0
hsa-miR-550a-3-5p	hsa-mir-550a-1	53	129	15	38		7	20	10	7	1	7
hsa-miR-550a-5p	hsa-mir-550a-2	53	130	15	38		7	20	10	7	1	7
hsa-miR-550a-3p	hsa-mir-550a-2	1	30	1	6		0	0	1	0	1	0
hsa-miR-550a-3-5p	hsa-mir-550a-2	53	129	15	38		7	20	10	7	1	7
hsa-miR-550a-3p	hsa-mir-550a-3	1	30	1	6		0	0	1	0	1	0
hsa-miR-550a-3-5p	hsa-mir-550a-3	46	103	10	27		7	19	7	7	1	4
hsa-miR-550b-2-5p	hsa-mir-550b-1	0	1	0	2		0	0	0	0	0	0
hsa-miR-550b-3p	hsa-mir-550b-1	0	0	0	0		0	0	0	0	0	0
hsa-miR-550b-2-5p	hsa-mir-550b-2	0	1	0	2		0	0	0	0	0	0
hsa-miR-550b-3p	hsa-mir-550b-2	0	0	0	0		0	0	0	0	0	0
hsa-miR-551a	hsa-mir-551a	1	1	0	0		0	0	0	0	0	0
hsa-miR-551b-5p	hsa-mir-551b	23	88	5	16		8	10	3	7	3	0
hsa-miR-551b-3p	hsa-mir-551b	6	10	6	11		0	0	0	2	1	0
hsa-miR-552	hsa-mir-552	0	0	0	0		0	0	0	0	0	0
hsa-miR-553	hsa-mir-553	0	0	0	0		0	0	0	0	0	0
hsa-miR-554	hsa-mir-554	0	0	0	0		0	0	0	0	0	0
hsa-miR-555	hsa-mir-555	0	0	0	0		0	0	0	0	0	0
hsa-miR-556-5p	hsa-mir-556	0	8	2	3		0	0	0	3	0	0
hsa-miR-556-3p	hsa-mir-556	0	1	0	1		0	0	0	1	1	0
hsa-miR-557	hsa-mir-557	0	0	0	1		0	0	0	0	0	0
hsa-miR-5571-5p	hsa-mir-5571	0	0	0	0		0	0	0	0	0	0
hsa-miR-5571-3p	hsa-mir-5571	0	0	0	0		0	0	0	0	0	0
hsa-miR-5572	hsa-mir-5572	0	0	0	0		0	0	0	0	0	0
hsa-miR-5579-5p	hsa-mir-5579	0	0	0	0		0	0	0	0	0	0
hsa-miR-5579-3p	hsa-mir-5579	0	0	0	0		0	0	0	0	0	0
hsa-miR-558	hsa-mir-558	0	0	0	0		0	0	0	0	0	0
hsa-miR-5580-5p	hsa-mir-5580	0	0	0	0		0	0	0	0	0	0
hsa-miR-5580-3p	hsa-mir-5580	0	0	0	0		0	0	0	0	0	0
hsa-miR-5581-5p	hsa-mir-5581	0	0	0	0		0	0	0	0	0	0
hsa-miR-5581-3p	hsa-mir-5581	3	6	2	5		1	1	0	0	0	0
hsa-miR-5582-5p	hsa-mir-5582	0	0	0	0		0	0	0	0	0	0
hsa-miR-5582-3p	hsa-mir-5582	0	4	0	2		0	0	0	1	1	0
hsa-miR-5583-5p	hsa-mir-5583-1	0	0	0	0		0	0	0	0	0	0
hsa-miR-5583-3p	hsa-mir-5583-1	0	0	0	0		0	0	0	0	0	0
hsa-miR-5583-5p	hsa-mir-5583-2	0	0	0	0		0	0	0	0	0	0
hsa-miR-5583-3p	hsa-mir-5583-2	0	0	0	0		0	0	0	0	0	0
hsa-miR-5584-5p	hsa-mir-5584	0	0	0	2		0	2	0	0	0	0
hsa-miR-5584-3p	hsa-mir-5584	0	0	0	0		0	1	0	0	0	0
hsa-miR-5585-5p	hsa-mir-5585	0	0	1	0		0	0	0	0	0	0
hsa-miR-5585-3p	hsa-mir-5585	8	9	5	5		0	7	1	1	0	3
hsa-miR-5586-5p	hsa-mir-5586	0	0	0	0		0	0	0	0	0	0
hsa-miR-5586-3p	hsa-mir-5586	0	0	0	0		0	0	0	0	0	0
hsa-miR-5587-5p	hsa-mir-5587	2	16	0	6		0	0	0	1	0	0
hsa-miR-5587-3p	hsa-mir-5587	0	0	0	0		0	0	0	0	0	0
hsa-miR-5588-5p	hsa-mir-5588	0	1	0	0		0	0	0	0	0	0
hsa-miR-5588-3p	hsa-mir-5588	0	0	0	0		0	0	0	0	0	0
hsa-miR-5589-5p	hsa-mir-5589	0	0	0	0		0	0	0	0	0	0
hsa-miR-5589-3p	hsa-mir-5589	0	0	0	0		0	0	0	0	0	0
hsa-miR-559	hsa-mir-559	0	0	0	0		0	0	0	0	0	0
hsa-miR-5590-5p	hsa-mir-5590	0	0	0	0		0	0	0	0	0	0
hsa-miR-5590-3p	hsa-mir-5590	0	0	0	0		0	0	0	0	0	0
hsa-miR-5591-5p	hsa-mir-5591	0	0	0	0		0	0	0	0	0	0
hsa-miR-5591-3p	hsa-mir-5591	0	0	0	0		0	0	0	0	0	0
hsa-miR-561-5p	hsa-mir-561	61	129	27	25		5	8	6	13	6	6
hsa-miR-561-3p	hsa-mir-561	2	6	0	0		1	2	0	0	2	0
hsa-miR-562	hsa-mir-562	0	1	0	0		0	0	0	0	0	0
hsa-miR-563	hsa-mir-563	0	0	0	0		0	0	0	0	0	0
hsa-miR-564	hsa-mir-564	0	0	0	0		0	0	0	0	0	0
hsa-miR-566	hsa-mir-566	0	0	0	0		0	0	0	0	0	0
hsa-miR-567	hsa-mir-567	0	0	0	0		0	0	0	0	0	0
hsa-miR-568	hsa-mir-568	0	0	0	0		0	0	0	0	0	0
hsa-miR-5680	hsa-mir-5680	0	0	0	0		0	0	0	0	0	0
hsa-miR-5681a	hsa-mir-5681a	0	0	0	0		0	0	0	0	0	0
hsa-miR-5681b	hsa-mir-5681b	0	0	0	0		0	0	0	0	0	0
hsa-miR-5682	hsa-mir-5682	0	0	0	1		0	0	0	1	0	0
hsa-miR-5683	hsa-mir-5683	0	0	0	0		0	0	0	0	0	0
hsa-miR-5684	hsa-mir-5684	1	6	2	2		5	14	14	1	2	0
hsa-miR-5685	hsa-mir-5685	0	0	0	0		0	0	0	0	0	0
hsa-miR-5686	hsa-mir-5686	0	0	0	0		0	0	0	0	0	0
hsa-miR-5687	hsa-mir-5687	0	0	0	0		0	0	0	0	0	0
hsa-miR-5688	hsa-mir-5688	0	0	0	0		0	0	0	0	0	0
hsa-miR-5689	hsa-mir-5689	0	1	0	0		0	0	0	0	0	0
hsa-miR-569	hsa-mir-569	0	0	0	0		0	0	0	0	0	0
hsa-miR-5690	hsa-mir-5690	0	0	0	0		0	0	0	0	0	0
hsa-miR-5691	hsa-mir-5691	0	0	0	0		0	0	0	0	0	0
hsa-miR-5692a	hsa-mir-5692a-1	0	0	0	0		0	0	0	0	0	0
hsa-miR-5692a	hsa-mir-5692a-2	0	0	0	0		0	0	0	0	0	0
hsa-miR-5692b	hsa-mir-5692b	0	0	0	0		0	0	0	0	0	0
hsa-miR-5692c	hsa-mir-5692c-1	0	0	0	0		0	0	0	0	0	0
hsa-miR-5692c	hsa-mir-5692c-2	0	0	0	0		0	0	0	0	0	0
hsa-miR-5693	hsa-mir-5693	0	0	0	0		0	0	0	0	0	0
hsa-miR-5694	hsa-mir-5694	0	0	0	0		0	0	0	0	0	0
hsa-miR-5695	hsa-mir-5695	0	0	0	0		0	0	0	0	0	0
hsa-miR-5696	hsa-mir-5696	0	1	0	0		0	0	0	0	0	0
hsa-miR-5697	hsa-mir-5697	0	0	0	0		2	0	0	3	0	0
hsa-miR-5698	hsa-mir-5698	0	1	1	0		0	0	0	0	1	0
hsa-miR-5699	hsa-mir-5699	1	4	0	4		0	0	0	0	0	0
hsa-miR-570-5p	hsa-mir-570	0	3	0	2		0	0	0	0	0	0
hsa-miR-570-3p	hsa-mir-570	0	2	0	0		0	0	1	0	0	0
hsa-miR-5700	hsa-mir-5700	0	0	0	0		0	0	0	0	0	0
hsa-miR-5701	hsa-mir-5701-1	445	561	513	379		15	31	43	18	9	7
hsa-miR-5701	hsa-mir-5701-2	445	561	513	379		15	31	43	18	9	7
hsa-miR-5702	hsa-mir-5702	0	0	0	0		0	0	0	0	0	0
hsa-miR-5703	hsa-mir-5703	0	0	0	0		0	0	0	0	0	0
hsa-miR-5704	hsa-mir-5704	0	0	0	0		0	0	0	0	0	0
hsa-miR-5705	hsa-mir-5705	0	0	0	0		0	0	0	0	0	0
hsa-miR-5706	hsa-mir-5706	0	1	0	0		0	0	0	0	0	0
hsa-miR-5707	hsa-mir-5707	0	0	0	0		0	0	0	0	0	0
hsa-miR-5708	hsa-mir-5708	0	0	0	0		0	0	0	0	0	0
hsa-miR-571	hsa-mir-571	0	0	0	0		0	0	0	0	0	0
hsa-miR-572	hsa-mir-572	0	0	0	0		1	0	0	0	0	0
hsa-miR-573	hsa-mir-573	14	32	4	8		0	0	0	0	0	0
hsa-miR-574-5p	hsa-mir-574	1359	2767	1405	2264		43	90	38	229	87	55
hsa-miR-574-3p	hsa-mir-574	104	454	221	663		47	67	22	257	74	43
hsa-miR-575	hsa-mir-575	0	0	0	0		0	0	0	0	0	0
hsa-miR-576-5p	hsa-mir-576	12	54	6	9		7	16	7	22	7	6
hsa-miR-576-3p	hsa-mir-576	204	591	102	180		14	30	21	26	16	9
hsa-miR-577	hsa-mir-577	1	22	2	6		33	34	19	41	8	8
hsa-miR-578	hsa-mir-578	0	2	2	0		0	1	0	1	0	0
hsa-miR-579	hsa-mir-579	1	7	1	4		0	4	1	1	0	1
hsa-miR-580	hsa-mir-580	51	115	23	36		0	2	2	5	3	0
hsa-miR-581	hsa-mir-581	1	5	2	1		0	1	0	3	0	0
hsa-miR-582-5p	hsa-mir-582	43	331	55	178		18	15	9	121	12	10
hsa-miR-582-3p	hsa-mir-582	2795	4765	1491	2099		97	132	74	304	386	139
hsa-miR-583	hsa-mir-583	0	0	0	0		0	0	0	0	0	0
hsa-miR-584-5p	hsa-mir-584	39	152	40	109		17	38	13	29	11	8
hsa-miR-584-3p	hsa-mir-584	0	0	0	0		0	0	0	0	0	0
hsa-miR-585	hsa-mir-585	2	7	1	1		0	0	0	1	2	0
hsa-miR-586	hsa-mir-586	0	0	0	0		0	0	0	0	0	0
hsa-miR-587	hsa-mir-587	0	1	0	0		0	0	0	0	0	0
hsa-miR-588	hsa-mir-588	3	3	4	1		0	1	0	0	0	0
hsa-miR-589-5p	hsa-mir-589	308	1021	148	350		27	34	19	79	46	21
hsa-miR-589-3p	hsa-mir-589	2	11	1	1		1	0	0	1	2	0
hsa-miR-590-5p	hsa-mir-590	2	16	1	4		0	0	0	0	0	0
hsa-miR-590-3p	hsa-mir-590	0	17	1	12		17	17	13	72	10	7
hsa-miR-591	hsa-mir-591	0	0	0	0		0	0	0	0	0	0
hsa-miR-592	hsa-mir-592	0	0	0	0		1	0	0	1	0	0
hsa-miR-593-5p	hsa-mir-593	0	0	0	0		0	0	0	0	0	0
hsa-miR-593-3p	hsa-mir-593	0	0	0	0		0	0	0	0	0	0
hsa-miR-595	hsa-mir-595	0	0	0	0		0	0	0	0	0	0
hsa-miR-596	hsa-mir-596	0	0	0	0		0	0	0	0	0	0
hsa-miR-597	hsa-mir-597	1	9	0	0		0	0	1	1	0	0
hsa-miR-598	hsa-mir-598	0	0	0	0		0	0	0	0	0	0
hsa-miR-599	hsa-mir-599	0	0	1	0		0	0	0	0	0	0
hsa-miR-600	hsa-mir-600	0	0	0	0		0	0	0	0	0	0
hsa-miR-601	hsa-mir-601	0	0	0	0		0	0	0	0	0	0
hsa-miR-602	hsa-mir-602	1	0	1	0		0	0	0	0	0	0
hsa-miR-603	hsa-mir-603	0	0	0	0		0	0	0	0	0	0
hsa-miR-604	hsa-mir-604	0	0	0	0		0	0	0	0	0	0
hsa-miR-605	hsa-mir-605	0	1	0	0		0	0	0	0	0	0
hsa-miR-606	hsa-mir-606	0	0	0	0		0	0	0	0	0	0
hsa-miR-607	hsa-mir-607	0	0	0	0		0	0	0	0	0	0
hsa-miR-608	hsa-mir-608	0	0	0	0		0	0	0	0	0	0
hsa-miR-609	hsa-mir-609	0	0	0	0		0	0	0	0	0	0
hsa-miR-610	hsa-mir-610	1	7	0	0		1	0	1	0	1	0
hsa-miR-611	hsa-mir-611	1	0	0	0		0	0	0	0	0	0
hsa-miR-612	hsa-mir-612	0	0	0	0		0	0	0	0	0	0
hsa-miR-613	hsa-mir-613	0	0	0	0		0	0	0	0	0	0
hsa-miR-614	hsa-mir-614	0	1	0	0		0	0	0	0	0	0
hsa-miR-615-5p	hsa-mir-615	34	93	7	31		9	21	7	8	4	3
hsa-miR-615-3p	hsa-mir-615	1128	3156	720	1209		139	364	174	37	51	18
hsa-miR-616-5p	hsa-mir-616	0	7	1	2		0	1	1	2	0	0
hsa-miR-616-3p	hsa-mir-616	1	5	0	3		0	3	0	0	3	1
hsa-miR-617	hsa-mir-617	0	0	0	0		0	0	0	0	0	0
hsa-miR-618	hsa-mir-618	0	0	0	0		0	0	0	0	0	0
hsa-miR-619	hsa-mir-619	0	0	0	0		0	0	0	0	0	0
hsa-miR-620	hsa-mir-620	0	0	0	0		0	0	0	0	0	0
hsa-miR-621	hsa-mir-621	0	0	0	0		0	0	0	0	0	0
hsa-miR-622	hsa-mir-622	2	3	1	1		0	0	1	0	0	0
hsa-miR-623	hsa-mir-623	0	0	0	0		0	0	0	0	0	0
hsa-miR-624-5p	hsa-mir-624	0	2	0	3		0	0	0	2	1	0
hsa-miR-624-3p	hsa-mir-624	0	0	0	1		0	0	0	0	0	0
hsa-miR-625-5p	hsa-mir-625	2	7	2	3		0	0	1	3	1	1
hsa-miR-625-3p	hsa-mir-625	22	94	21	30		33	84	38	47	30	9
hsa-miR-626	hsa-mir-626	0	0	0	0		0	0	0	0	0	0
hsa-miR-627	hsa-mir-627	3	35	2	2		0	0	0	1	0	0
hsa-miR-628-5p	hsa-mir-628	4	33	16	15		16	8	5	23	3	2
hsa-miR-628-3p	hsa-mir-628	0	16	3	6		13	18	7	8	6	3
hsa-miR-629-5p	hsa-mir-629	6085	12872	2295	3992		387	819	434	745	502	228
hsa-miR-629-3p	hsa-mir-629	33	139	12	23		10	14	5	10	2	2
hsa-miR-630	hsa-mir-630	0	0	0	0		0	0	0	0	0	0
hsa-miR-631	hsa-mir-631	0	0	0	0		0	0	0	0	0	0
hsa-miR-632	hsa-mir-632	1	1	1	1		1	1	0	0	0	0
hsa-miR-633	hsa-mir-633	0	0	0	0		0	0	0	0	0	0
hsa-miR-634	hsa-mir-634	0	0	0	0		0	0	0	0	0	0
hsa-miR-635	hsa-mir-635	0	0	0	0		0	0	0	0	0	0
hsa-miR-636	hsa-mir-636	5	12	3	6		0	3	0	1	0	1
hsa-miR-637	hsa-mir-637	0	0	0	0		0	0	0	0	0	0
hsa-miR-638	hsa-mir-638	0	0	0	0		0	0	0	0	0	0
hsa-miR-639	hsa-mir-639	0	0	1	1		1	1	0	0	0	0
hsa-miR-640	hsa-mir-640	0	0	0	0		0	0	0	0	0	0
hsa-miR-641	hsa-mir-641	24	107	24	35		14	18	3	28	15	6
hsa-miR-642a-5p	hsa-mir-642a	0	2	1	7		2	0	0	2	0	0
hsa-miR-642a-3p	hsa-mir-642a	2	7	7	11		5	4	5	2	2	3
hsa-miR-642b-5p	hsa-mir-642b	0	2	1	3		1	0	0	2	0	0
hsa-miR-642b-3p	hsa-mir-642b	2	6	6	8		5	4	4	2	1	2
hsa-miR-643	hsa-mir-643	2	4	0	4		1	1	1	1	0	1
hsa-miR-644a	hsa-mir-644a	0	0	0	0		0	0	0	0	0	0
hsa-miR-644b-5p	hsa-mir-644b	4	7	1	4		1	1	1	1	0	0
[truncated: 127 more rows]
