# Supplementary material for: Dependence of Intracellular and Exosomal microRNAs on Viral E6/E7 Oncogene Expression in HPV-positive Tumor Cells
Source: PLoS Pathog. 2015 Mar 11;11(3):e1004712. doi: 10.1371/journal.ppat.1004712 (PMC4356518; doi:10.1371/journal.ppat.1004712)
Supplement: S2 Dataset — (XLSX) [file ppat.1004712.s002.xlsx]

## Sheet: Deregulated miRNAs
Dataset S2. Overview of miRNAs reported to be HPV-dependent and/or deregulated in cervical cancer.
Column A: From 21 publications (Table S5) the therein described deregulated miRNAs were excerpted and allocated to the reported deregulation in vivo or in vitro (Columns I to T)
Columns U/V: Abundant miRNAs significantly and > 1.5-fold affected by silencing endogenous E6/E7 expression in HeLa cells (this study)
Column B: The miRNA nomenclature applied in the respective publication was updated with the current miRNA ID (miRBase Release 21) and miRNAs were sorted
Column D: To assess the number of miRNAs reported to be deregulated, each individual miRNA was once counted as "1" and the sum was calculated
Column E: miRNAs identified in more than one study were counted separately
Column F: Agreement and disagreement between individual studies in terms of direction of the observed miRNA deregulation was assessed and counted separately (Column G/H)
								in vivo		in vitro
				miRNAs identified in more than one study				CxCa vs normal tissue		CxCa cell lines vs normal cervical tissue		Raft cultures/Keratinocytes								E6/E7 silencing in HeLa		1 = differentially regulated in cervical cancer (tissue and cell lines) versus normal tissue
			Number of individual miRNAs	Number	Agreement between studies (up or down)	Agreement	Disagreement					HPV-dependent		E6-dependent		E7-dependent		E6/E7-dependent
miRNA nomenclature in respective publication	Current miRNA ID (miRBase Release 21)	Sum:	485	201		96	105	Up	Down	Up	Down	Up	Down	Up	Down	Up	Down	Up	Down	Up	Down	Source (Table S5)
let-7a-5p	let-7a-5p		1	1	no		1	x														38
let-7a-5p	let-7a-5p								x													37
let-7b	let-7b-5p		1	1	yes	1							x									22
let-7b	let-7b-5p								x													30
let-7b	let-7b-5p										x											40
let-7b-5p	let-7b-5p								x													37
let-7c	let-7c		1	1	no		1		x													25
let-7c	let-7c								x													29
let-7c	let-7c										x											40
let-7c	let-7c							x														38
let-7c	let-7c								x													37
let-7d	let-7d-5p		1	1	yes	1		x														28
let-7d	let-7d-5p							x														35
let-7e	let-7e-5p		1	1	no		1	x														35
let-7e-5p	let-7e-5p								x													37
let-7f	let-7f-5p		1	1	yes	1						x										22
let-7f	let-7f-5p							x														29
let-7f-5p	let-7f-5p							x														38
let-7g	let-7g-5p		1					x														35
let-7i	let-7i-5p		1	1	yes	1		x														28
let-7i	let-7i-5p							x														35
let-7i	let-7i-5p											x										41
miR-100*	miR-100-3p		1											x		x						44
miR-100	miR-100-5p		1	1	yes	1									x				x			44
miR-100	miR-100-5p												x									22
miR-100	miR-100-5p								x													27
miR-100	miR-100-5p								x													28
miR-100	miR-100-5p								x													30
miR-100	miR-100-5p								x													31
miR-101	miR-101-3p		1	1	no		1					x										22
miR-101	miR-101-3p								x													24
miR-101-3p	miR-101-3p								x													37
miR-103	miR-103-3p		1									x										22
miR-106a	miR-106a-5p		1	1	yes	1		x1														23
miR-106a	miR-106a-5p							x														27
miR-106a	miR-106a-5p							x														28
miR-106a	miR-106a-5p							x														30
miR-106a	miR-106a-5p							x														34
miR-106a	miR-106a-5p									x												41
miR-106b*	miR-106b-3p		1	1	yes	1						x										22
miR-106b*	miR-106b-3p											x										43
miR-106b	miR-106b-5p		1	1	yes	1						x										22
miR-106b	miR-106b-5p							x														25
miR-106b	miR-106b-5p							x														27
miR-106b	miR-106b-5p							x														28
miR-106b	miR-106b-5p									x												41
miR-106b-5p	miR-106b-5p							x														37
miR-107	miR-107		1	1	yes	1						x										22
miR-107	miR-107							x														28
miR-10a*	miR-10a-3p		1					x														32
miR-10a	miR-10a-5p		1	1	no		1	x														33
miR-10a	miR-10a-5p							x														35
miR-10a	miR-10a-5p												x									43
miR-10a-5p	miR-10a-5p																					38
miR-10b*	miR-10b-3p		1																x			44
miR-10b	miR-10b-5p		1	1	no		1		x1													23
miR-10b	miR-10b-5p												x									22
miR-10b	miR-10b-5p							x														27
miR-10b	miR-10b-5p								x													30
miR-10b	miR-10b-5p								x													31
miR-10b	miR-10b-5p										x											41
miR-10b	miR-10b-5p												x									43
miR-10b-5p	miR-10b-5p								x													37
miR-1180	miR-1180		1	1	no		1								x							44
miR-1180	miR-1180											x										22
miR-1180	miR-1180											x										42
miR-1180	miR-1180											x										43
miR-1181	miR-1181		1												x							44
miR-1183	miR-1183		1												x		x					44
miR-1202	miR-1202		1												x		x		x			44
miR-1207-5p	miR-1207-5p		1	1	yes	1									x		x		x			44
miR-1207-5p	miR-1207-5p												x									22
miR-1208	miR-1208		1												x				x			44
miR-1224-3p	miR-1224-3p		1						x													24
miR-1224-5p	miR-1224-5p		1	1	no		1						x									22
miR-1224-5p	miR-1224-5p								x													25
miR-1224-5p	miR-1224-5p							x														27
miR-1225-5p	miR-1225-5p		1												x		x		x			44
mIR-1226*	miR-1226-5p		1												x				x			44
miR-1231	miR-1231		1									x										42
miR-1238	miR-1238-3p		1						x													24
miR-124	miR-124-3p		1						x1													23
miR-1244	miR-1244		1															x				44
miR-1246	miR-1246		1	1	no		1								x		x					44
miR-1246	miR-1246												x									22
miR-1246	miR-1246											x										42
miR-1246	miR-1246											x										43
miR-1246	miR-1246							x														37
miR-1247	miR-1247-5p		1						x													24
miR-1255a	miR-1255a		1	1	yes	1							x									42
miR-1255a	miR-1255a								x													38
miR-125a-3p	miR-125a-3p		1	1	no		1								x				x			44
miR-125a-3p	miR-125a-3p											x										42
miR-125a	miR-125a-5p		1	1	no		1		x													34
miR-125a-5p	miR-125a-5p								x													24
miR-125a-5p	miR-125a-5p											x										42
miR-125b	miR-125b-5p								x1													23
miR-125b	miR-125b-5p								x													25
miR-125b	miR-125b-5p								x													27
miR-125b	miR-125b-5p								x													28
miR-125b	miR-125b-5p								x													30
miR-125b-5p	miR-125b-5p								x													37
miR-1260	miR-1260a		1	1	yes	1						x										43
miR-1260a	miR-1260a							x														38
miR-1260b	miR-1260b		1	1	yes	1						x										22
miR-1260b	miR-1260b											x										43
miR-126	miR-126-3p		1	1	no		1		x													30
miR-126	miR-126-3p								x													34
miR-126	miR-126-3p							x														35
miR-126	miR-126-3p										x											41
miR-126-3p	miR-126-3p								x													38
miR-126-3p	miR-126-3p								x													37
miR-126*	miR-126-5p		1	1	no		1									x						44
miR-126_AS	miR-126-5p										x											41
miR-1268	miR-1268a		1									x										22
miR-1268b	miR-1268b		1									x										22
miR-1271	miR-1271-5p		1											x				x				44
miR-127-3p	miR-127-3p		1	1	no		1		x1													23
miR-127	miR-127-3p							x														29
miR-127	miR-127-3p								x													31
miR-127	miR-127-3p								x													34
miR-127	miR-127-3p							x														35
miR-127-3p	miR-127-3p																	x				44
miR-127-3p	miR-127-3p												x									43
miR-127-5p	miR-127-5p		1										x									43
miR-1273e	miR-1273e		1						x													38
miR-1273f	miR-1273f		1					x														37
miR-1282	miR-1282		1										x									43
miR-1285	miR-1285-3p		1									x										43
miR-1290	miR-1290		1	1	yes	1												x				44
miR-1290	miR-1290							x														37
miR-129*	miR-129-1-3p		1										x									42
miR-129-3p	miR-129-2-3p		1										x									42
miR-1293	miR-1293		1	1	no		1											x				44
miR-1293	miR-1293												x									42
miR-129	miR-129-5p		1					x														35
miR-1303	miR-1303		1									x										43
miR-1304	miR-1304-5p		1									x										43
miR-1307	miR-1307-3p		1	1	no		1										x					44
miR-1307	miR-1307-3p											x										22
miR-130a	miR-130a-3p		1	1	no		1					x										22
miR-130a	miR-130a-3p							x														35
miR-130a	miR-130a-3p												x									43
miR-130a-3p	miR-130a-3p							x														38
miR-130a-3p	miR-130a-3p							x														37
miR-130b	miR-130b-3p		1	1	yes	1		x														27
miR-130b	miR-130b-3p							x														28
miR-130b	miR-130b-3p							x														35
miR-130b-3p	miR-130b-3p							x														37
miR-132	miR-132-3p		1	1	no		1							x		x		x				44
miR-132	miR-132-3p							x														33
miR-132	miR-132-3p							x														35
miR-132	miR-132-3p											x										42
miR-132-3p	miR-132-3p								x													37
miR-132*	miR-132-5p		1											x		x		x				44
miR-133a	miR-133a		1	1	no		1	x														29
miR-133a	miR-133a								x													34
miR-133a	miR-133a							x														35
miR-133a	miR-133a										x											41
miR-133b	miR-133b		1	1	no		1		x													34
miR-133b	miR-133b							x														35
miR-133b	miR-133b										x											41
miR-133b	miR-133b								x													38
mIR-134	mIR-134		1	1	no		1								x		x		x			44
miR-134	miR-134								x													28
miR-134	miR-134							x														35
miR-134	miR-134												x									43
miR-135a	miR-135a-5p		1					x														35
miR-135b	miR-135b-5p		1	1	no		1						x									22
miR-135b	miR-135b-5p							x														35
miR-135b-5p	miR-135b-5p							x														37
miR-136*	miR-136-3p		1	1	no		1							x								44
miR-136*	miR-136-3p												x									43
miR-136	miR-136-5p		1										x									43
miR-137	miR-137		1												x		x					44
miR-138	miR-138-5p		1									x										43
miR-138-2-3p	miR-138-2-3p		1					x														38
miR-139-3p	miR-139-3p		1	1	yes	1													x			44
miR-139-3p	miR-139-3p								x													27
miR-139	miR-139-5p		1	1	no		1	x														35
miR-139	miR-139-5p										x											41
miR-139-5p	miR-139-5p								x													27
miR-1	miR-1-3p		1	1	yes	1			x													31
miR-1	miR-1-3p										x											41
miR-140-3p	miR-140-3p		1	1	no		1					x										22
miR-140-3p	miR-140-3p												x									43
miR-140-3p	miR-140-3p								x													37
miR-140	miR-140-5p		1					x														35
miR-140-5p	miR-140-5p								x													37
miR-141	miR-141-3p		1	1	no		1						x									22
miR-141	miR-141-3p							x														25
miR-141	miR-141-3p							x														28
miR-141	miR-141-3p							x														31
miR-141-3p	miR-141-3p							x														37
miR-141*	miR-141-5p		1									x										43
miR-142-3p	miR-142-3p		1	1	no		1							x		x		x				44
miR-142-3p	miR-142-3p										x											39
miR-142-3p	miR-142-3p							x														25
miR-142-3p	miR-142-3p							x														35
miR-142-5p	miR-142-5p		1	1	no		1				x											39
miR-142-5p	miR-142-5p							x														31
miR-142-5p	miR-142-5p							x														35
miR-143-3p	miR-143-3p		1	1	no		1													x		This study
miR-143	miR-143-3p								x1													23
miR-143	miR-143-3p								x													25
miR-143	miR-143-3p								x													29
miR-143	miR-143-3p								x													31
miR-143	miR-143-3p								x													33
miR-143	miR-143-3p										x											41
miR-143	miR-143-3p										x											40
miR-143	miR-143-3p											x										42
miR-143	miR-143-3p												x									43
miR-143-3p	miR-143-3p								x													38
miR-143-3p	miR-143-3p								x													37
miR-144	miR-144-3p		1	1	yes	1		x														25
miR-144-3p	miR-144-3p							x														38
miR-145*	miR-145-3p		1										x									43
miR-145	miR-145-5p		1	1	no		1		x1													23
miR-145	miR-145-5p										x											39
miR-145	miR-145-5p								x													25
miR-145	miR-145-5p								x													27
miR-145	miR-145-5p								x													29
miR-145	miR-145-5p								x													30
miR-145	miR-145-5p								x													31
miR-145	miR-145-5p								x													33
miR-145	miR-145-5p							x														35
miR-145	miR-145-5p										x											41
miR-145	miR-145-5p											x										42
miR-145	miR-145-5p												x									43
miR-145-5p	miR-145-5p								x													37
miR-1469	miR-1469		1	1	yes	1									x		x		x			44
miR-1469	miR-1469												x									43
miR-1469	miR-1469								x													38
miR-146	miR-146a-5p		1	1	no		1	x														35
miR-146a	miR-146a-5p																	x				44
miR-146a	miR-146a-5p							x														25
miR-146a	miR-146a-5p							x														28
miR-146a	miR-146a-5p							x														34
miR-146a	miR-146a-5p										x											41
miR-146a	miR-146a-5p												x									43
miR-146b-5p	miR-146b-5p		1	1	no		1	x														25
miR-146b-5p	miR-146b-5p							x														27
miR-146b-5p	miR-146b-5p							x														31
miR-146b-5p	miR-146b-5p												x									43
miR-1470	miR-1470		1											x								44
miR-1471	miR-1471		1												x		x					44
miR-148a	miR-148-3p		1	1	no		1					x										22
miR-148a	miR-148-3p								x													28
miR-148a	miR-148-3p							x														33
miR-148a	miR-148-3p							x														34
miR-148a*	miR-148a-5p		1									x										43
miR-148b*	miR-148b-5p		1										x									43
miR-149*	miR-149-3p		1	1	yes	1									x		x		x			44
miR-149-3p	miR-149-3p								x													38
miR-149	miR-149-5p		1	1	yes	1			x													25
miR-149	miR-149-5p								x													27
miR-149	miR-149-5p								x													28
miR-149	miR-149-5p								x													29
miR-149	miR-149-5p								x													35
miR-150*	miR-150-3p		1												x				x			44
miR-150	miR-150-5p		1	1	no		1				x											39
miR-150	miR-150-5p							x														35
miR-150	miR-150-5p										x											41
miR-150-5p	miR-150-5p								x													38
miR-151-3p	miR-151-3p		1					x														28
miR-151	miR-151a-5p		1	1	no		1	x														35
miR-151a-5p	miR-151a-5p								x													37
miR-151b	miR-151b		1						x													37
miR-152	miR-152		1	1	yes	1							x									22
miR-152	miR-152								x													31
miR-152	miR-152								x													37
miR-155	miR-155-5p		1	1	yes	1								x				x				44
miR-155	miR-155-5p											x										22
miR-155	miR-155-5p							x														27
miR-155	miR-155-5p							x														28
miR-155	miR-155-5p							x														30
miR-155	miR-155-5p							x														34
miR-155	miR-155-5p							x														35
miR-15a	miR-15a-5p		1	1	yes	1						x										22
miR-15a	miR-15a-5p							x														25
miR-15a	miR-15a-5p							x														27
miR-15a	miR-15a-5p							x														28
miR-15a	miR-15a-5p							x														34
miR-15a	miR-15a-5p							x														35
miR-15b*	miR-15b-3p		1									x										43
miR-15b	miR-15b-5p		1	1	yes	1						x										22
miR-15b	miR-15b-5p							x														28
miR-15b	miR-15b-5p							x														30
miR-15b	miR-15b-5p							x														34
miR-15b	miR-15b-5p							x														35
miR-15b	miR-15b-5p											x										42
miR-15b	miR-15b-5p											x										43
miR-15b-5p	miR-15b-5p							x														37
miR-1587	miR-1587		1	1	no		1		x													38
miR-1587	miR-1587							x														37
miR-16	miR-16-5p		1	1	yes	1						x										22
miR-16	miR-16-5p							x														27
miR-16	miR-16-5p							x														28
miR-16	miR-16-5p							x														29
miR-16	miR-16-5p							x														30
miR-16	miR-16-5p							x														34
miR-16	miR-16-5p							x														35
miR-16-5p	miR-16-5p							x														37
miR-17*	miR-17-3p		1					x														28
miR-17-5p	miR-17-5p		1	1	yes	1															x	This study
miR-17	miR-17-5p											x										22
miR-17	miR-17-5p							x														27
miR-17	miR-17-5p							x														28
miR-17	miR-17-5p							x														30
miR-17-5p	miR-17-5p							x														29
miR-17-5p	miR-17-5p							x														34
miR-17-5p	miR-17-5p									x												41
miR-17-5p	miR-17-5p							x														37
miR-213	miR-181a-3p		1					x														35
miR-181a	miR-181a-5p		1	1	no		1						x									22
miR-181a	miR-181a-5p							x														35
miR-181a	miR-181a-5p											x										42
miR-181b	miR-181b-5p		1					x														35
miR-181c	miR-181c-5p		1	1	no		1	x														34
miR-181c	miR-181c-5p							x														35
miR-181c	miR-181c-5p											x										42
miR-181c	miR-181c-5p												x									43
miR-181d	miR-181d		1	1	no		1											x				44
miR-181d	miR-181d												x									22
miR-181d	miR-181d							x														28
miR-182	miR-182-5p		1	1	yes	1		x1														23
miR-182	miR-182-5p									x												39
miR-182	miR-182-5p							x														30
miR-182	miR-182-5p							x														34
miR-182	miR-182-5p									x												41
miR-182	miR-182-5p												x									22
miR-183	miR-183-5p		1	1	no		1	x1														23
miR-183	miR-183-5p												x									22
miR-183	miR-183-5p									x												39
miR-183	miR-183-5p							x														34
miR-183	miR-183-5p									x												41
miR-183	miR-183-5p											x										42
miR-18a*	miR-18-3p		1	1	yes	1								x								44
miR-18a*	miR-18-3p											x										43
miR-185	miR-185-5p		1	1	yes	1		x														27
miR-185	miR-185-5p							x														28
miR-185	miR-185-5p							x														30
miR-185	miR-185-5p							x														34
miR-185	miR-185-5p							x														35
miR-186-5p	miR-186-5p		1	1	no		1														x	This study
miR-186	miR-186-5p							x														35
miR-186	miR-186-5p												x									43
miR-186-5p	miR-186-5p								x													37
miR-187	miR-187-3p		1	1	no		1						x									22
miR-187	miR-187-3p							x														35
miR-187*	miR-187-5p		1	1	yes	1									x				x			44
miR-187*	miR-187-5p								x													24
miR-188-5p	miR-188-5p		1	1	yes	1											x					44
miR-188-5p	miR-188-5p								x													28
miR-18a	miR-18a-5p		1	1	yes	1		x1														23
miR-18a	miR-18a-5p											x										22
miR-18a	miR-18a-5p							x														28
miR-18a	miR-18a-5p							x														31
mIR-18b	miR-18b-5p		1					x1														23
miR-1908	miR-1908		1						x													38
miR-191*	miR-191-3p		1						x													34
miR-1915	miR-1915-3p		1	1	no		1								x							44
miR-1915	miR-1915-3p											x										22
miR-192-5p	miR-192-5p		1	1	no		1		x													38
miR-192-5p	miR-192-5p							x														37
miR-193a-3p	miR-193a-3p		1											x				x				44
miR-193a-5p	miR-193a-5p		1	1	yes	1								x				x				44
miR-193a-5p	miR-193a-5p							x														38
miR-193b	miR-193b-3p		1	1	no		1		x													28
miR-193b	miR-193b-3p							x														29
miR-193b	miR-193b-3p											x										41
miR-193b-3p	miR-193b-3p								x													37
miR-194	miR-194-5p		1	1	yes	1								x								44
miR-194	miR-194-5p							x														35
miR-194	miR-194-5p											x										42
miR-194-5p	miR-194-5p							x														37
miR-195	miR-195-5p		1	1	no		1							x				x				44
miR-195	miR-195-5p										x											39
miR-195	miR-195-5p								x													25
miR-195	miR-195-5p								x													27
miR-195	miR-195-5p								x													28
miR-195	miR-195-5p								x													30
miR-195	miR-195-5p								x													31
miR-195	miR-195-5p							x														35
miR-195	miR-195-5p										x											41
miR-195	miR-195-5p											x										42
miR-195-5p	miR-195-5p								x													38
miR-195-5p	miR-195-5p																					37
miR-196a	miR-196a-5p		1	1	yes	1		x1														23
miR-196a	miR-196a-5p							x														33
miR-196a	miR-196a-5p									x												41
miR-196b	miR-196b-5p		1	1	yes	1			x													29
miR-196b	miR-196b-5p										x											40
miR-196b-5p	miR-196b-5p								x													37
miR-197	miR-197-3p		1	1	no		1					x										42
miR-197-3p	miR-197-3p								x													37
miR-1973	miR-1973		1	1	no		1		x													38
miR-1973	miR-1973							x														37
miR-198	miR-198		1															x				44
miR-199a*	miR-199a-3p		1	1	no		1	x														35
miR-199a-3p	miR-199a-3p																	x				44
miR-199a-3p	miR-199a-3p								x													25
miR-199a-3p	miR-199a-3p								x													27
miR-199a-3p	miR-199a-3p								x													30
miR-199a-3p	miR-199a-3p								x													37
miR-199a	miR-199a-5p		1	1	no		1	x														29
miR-199a	miR-199a-5p								x													33
miR-199a	miR-199a-5p							x														35
miR-199a	miR-199a-5p										x											41
miR-199a-5p	miR-199a-5p																	x				44
miR-199a-5p	miR-199a-5p								x1													23
miR-199a-5p	miR-199a-5p								x													25
miR-199a-5p	miR-199a-5p								x													27
miR-199a-5p	miR-199a-5p								x													28
miR-199a-5p	miR-199a-5p												x									43
miR-199a-5p	miR-199a-5p								x													38
miR-199a-5p	miR-199a-5p								x													37
miR-199b-3p	miR-199b-3p		1	1	yes	1			x1													23
miR-199b-3p	miR-199b-3p								x													28
miR-199b	miR-199b-5p		1	1	no		1				x											39
miR-199b	miR-199b-5p							x														29
miR-199b	miR-199b-5p							x														35
miR-199b	miR-199b-5p										x											41
miR-199b-5p	miR-199b-5p								x													27
miR-199b-5p	miR-199b-5p								x													37
miR-19a	miR-19a-3p		1	1	yes	1						x										22
miR-19a	miR-19a-3p							x														25
miR-19a	miR-19a-3p							x														28
miR-19a	miR-19a-3p							x														35
miR-19a-3p	miR-19a-3p							x														38
miR-19b-1*	miR-19b-1-5p		1													x						44
miR-19b	miR-19b-3p		1	1	yes	1						x										22
miR-19b	miR-19b-3p							x														28
miR-200a	miR-200a-3p		1	1	no		1					x										22
miR-200a	miR-200a-3p							x														25
miR-200a	miR-200a-3p							x														31
miR-200a	miR-200a-3p							x														35
miR-200a	miR-200a-3p										x											41
miR-200a*	miR-200a-5p		1					x														28
miR-200b	miR-200b-3p		1	1	no		1						x									22
miR-200b	miR-200b-3p							x														31
miR-200b-3p	miR-200b-3p								x													38
miR-200c	miR-200c-3p		1	1	no		1					x										22
miR-200c	miR-200c-3p							x														28
miR-200c	miR-200c-3p							x														29
miR-200c	miR-200c-3p							x														31
miR-200c	miR-200c-3p											x										41
miR-200c	miR-200c-3p										x											41
miR-200c-3p	miR-200c-3p								x													38
miR-200c-3p	miR-200c-3p							x														37
miR-203	miR-203a-3p		1	1	no		1												x			44
miR-203	miR-203a-3p											x										22
miR-203	miR-203a-3p								x													25
miR-203	miR-203a-3p								x													28
miR-203	miR-203a-3p								x													29
miR-203	miR-203a-3p								x													33
miR-203	miR-203a-3p								x													35
miR-203	miR-203a-3p											x										41
miR-203a	miR-203a								x													38
miR-205*	miR-205-3p		1	1	no		1					x										43
miR-205-3p	miR-205-3p								x													38
miR-205	miR-205-5p		1	1	no		1	x														29
miR-205	miR-205-5p										x											41
miR-206	miR-206		1					x														28
miR-208a	miR-208a		1										x									42
miR-20	miR-20a-5p		1	1	yes	1		x														35
mIR-20a	miR-20a-5p							x1														23
miR-20a	miR-20a-5p											x										22
miR-20a	miR-20a-5p							x														30
miR-20a	miR-20a-5p							x														31
miR-20a	miR-20a-5p							x														34
miR-20b	miR-20b-5p		1	1	yes	1		x1														23
miR-20b	miR-20b-5p							x														25
miR-20b	miR-20b-5p							x														27
miR-20b	miR-20b-5p							x														28
miR-20b	miR-20b-5p							x														30
miR-20b	miR-20b-5p							x														31
miR-20b	miR-20b-5p							x														34
miR-20b	miR-20b-5p							x														37
miR-204-3p	miR-204-3p		1						x													38
miR-210	miR-210		1	1	no		1					x										22
miR-210	miR-210								x													28
miR-210	miR-210							x														29
miR-210	miR-210							x														31
miR-210	miR-210									x												41
miR-210	miR-210											x										41
miR-210	miR-210											x										43
miR-211	miR-211-5p		1								x											39
miR-2116-5p	miR-2116-5p		1						x													38
miR-212	miR-212-3p		1											x								44
miR-21*	miR-21-3p		1	1	yes	1						x										22
miR-21*	miR-21-3p							x														25
miR-214	miR-214-3p		1	1	no		1		x													25
miR-214	miR-214-3p							x														29
miR-214	miR-214-3p								x													31
miR-214	miR-214-3p							x														35
miR-214	miR-214-3p										x											41
miR-214	miR-214-3p												x									43
miR-214-3p	miR-214-3p								x													37
miR-215	miR-215		1	1	yes	1								x								44
miR-215	miR-215							x														35
miR-21	miR-21-5p		1	1	no		1						x									22
miR-21	miR-21-5p							x														25
miR-21	miR-21-5p							x														27
miR-21	miR-21-5p							x														28
miR-21	miR-21-5p							x														29
miR-21	miR-21-5p							x														34
miR-21	miR-21-5p							x														35
miR-21-5p	miR-21-5p							x														38
miR-21	miR-21-5p									x												40
miR-218	miR-218-5p		1	1	no		1		x													28
miR-218	miR-218-5p								x													30
miR-218	miR-218-5p								x													31
miR-218	miR-218-5p								x													34
miR-218	miR-218-5p							x														35
miR-218	miR-218-5p										x											41
miR-218	miR-218-5p												x									41
miR-219-5p	miR-219-5p		1											x		x		x				44
miR-221	miR-221-3p		1	1	no		1						x									22
miR-221	miR-221-3p							x														30
miR-221-3p	miR-221-3p								x													37
miR-221*	miR-221-5p		1									x										43
miR-222	miR-222-3p		1	1	yes	1						x										22
miR-222	miR-222-3p							x														30
miR-223	miR-223-3p		1	1	no		1				x											39
miR-223	miR-223-3p							x														34
miR-223	miR-223-3p										x											41
miR-22	miR-22-3p		1	1	yes	1							x									22
miR-22-3p	miR-22-3p								x													37
miR-224	miR-224-5p		1	1	yes	1						x										22
miR-224	miR-224-5p							x														25
miR-224	miR-224-5p							x														30
miR-224	miR-224-5p							x														31
miR-224	miR-224-5p							x														34
miR-224	miR-224-5p									x												41
miR-224	miR-224-5p											x										41
miR-2355-3p	miR-2355-3p		1						x													38
miR-2355-5p	miR-2355-5p		1										x									43
miR-23a-3p	miR-23a-3p		1																	x		This study
miR-23b-3p	miR-23b-3p		1	1	no		1													x		This study
miR-23b	miR-23b-3p											x										22
miR-23b	miR-23b-3p								x													28
miR-23b	miR-23b-3p										x											40
miR-23b-3p	miR-23b-3p								x													37
miR-189	miR-24-1-5p		1					x														31
miR-24	miR-24-3p		1	1	no		1						x									22
miR-24	miR-24-3p							x														28
miR-25	miR-25-3p		1	1	yes	1		x1														23
miR-25	miR-25-3p											x										22
miR-25	miR-25-3p							x														28
miR-25	miR-25-3p							x														30
miR-25	miR-25-3p							x														35
miR-25	miR-25-3p									x												41
miR-25-3p	miR-25-3p							x														37
miR-25*	miR-25-5p		1									x										43
miR-26a-2*	miR-26a-2-3p		1											x		x						44
miR-26a	miR-26a-5p		1	1	no		1					x										22
miR-26a	miR-26a-5p								x													33
miR-26a	miR-26a-5p							x														35
miR-26a-5p	miR-26a-5p								x													37
miR-26b*	miR-26b-3p		1											x		x						44
miR-26b	miR-26b-5p		1	1	no		1					x										22
miR-26b	miR-26b-5p								x													28
miR-26b	miR-26b-5p							x														35
miR-26b-5p	miR-26b-5p								x													37
miR-27a	miR-27a-3p		1	1	no		1						x									22
miR-27a	miR-27a-3p							x														29
miR-27a	miR-27a-3p											x										41
miR-27a	miR-27a-3p												x									43
miR-27a-3p	miR-27a-3p							x														38
miR-27a*	miR-27a-5p		1									x										43
miR-27b-3p	miR-27b-3p		1	1	no		1													x		This study
miR-27b	miR-27b-3p												x									22
miR-27b	miR-27b-3p											x										41
miR-27b	miR-27b-3p												x									43
miR-27b-3p	miR-27b-3p																					37
miR-27b*	miR-27b-5p		1	1	yes	1						x										22
miR-27b*	miR-27b-5p											x										43
miR-28-3p	miR-28-3p		1										x									22
miR-28	miR-28-5p		1	1	no		1	x														35
miR-28-5p	miR-28-5p												x									22
miR-28-5p	miR-28-5p							x														28
miR-296-5p	miR-296-5p		1						x													28
miR-29a	miR-29a-3p		1	1	no		1						x									22
miR-29a	miR-29a-3p								x													30
miR-29a	miR-29a-3p								x													33
miR-29a	miR-29a-3p							x														35
miR-29a-3p	miR-29a-3p								x													37
miR-29a*	miR-29a-5p		1													x						44
miR-29b-1*	miR-29b-1-5p		1	1	yes	1										x						44
miR-29b-1*	miR-29b-1-5p											x										42
miR-29b	miR-29b-3p		1	1	no		1									x						44
miR-29b	miR-29b-3p												x									22
miR-29b-3p	miR-29b-3p							x														38
miR-29b	miR-29b-3p							x														35
miR-29b-3p	miR-29b-3p								x													37
miR-29c	miR-29c-3p		1	1	no		1						x									22
miR-29c	miR-29c-3p								x													30
miR-29c	miR-29c-3p											x										42
miR-29c-3p	miR-29c-3p								x													37
miR-29c*	miR-29c-5p		1											x		x						44
miR-301	miR-301a-3p		1	1	no		1	x														35
miR-301a	miR-301a-3p												x									43
miR-302a-3p	miR-302a-3p		1						x													38
miR-302b	miR-302b-3p		1					x														33
miR-302d	miR-302d-3p		1						x													32
miR-30a*	miR-30a-3p		1	1	yes	1		x														32
miR-30a*	miR-30a-3p											x										42
miR-30a-3p	miR-30a-3p							x														35
miR-30a	miR-30a-5p		1	1	no		1								x							44
miR-30a-5p	miR-30a-5p									x												41
miR-30b	miR-30b-5p		1	1	no		1		x													34
miR-30b	miR-30b-5p							x														35
miR-30b-5p	miR-30b-5p								x													37
miR-30c	miR-30c-5p		1	1	no		1	x														28
miR-30c-5p	miR-30c-5p								x													37
miR-30d*	miR-30d-3p		1											x								44
miR-30d	miR-30d-5p		1	1	no		1					x										22
miR-30d	miR-30d-5p							x														28
miR-30d	miR-30d-5p							x														35
miR-30d-5p	miR-30d-5p								x													37
miR-30e	miR-30e-5p		1	1	no		1						x									22
miR-30e	miR-30e-5p							x														28
miR-30e	miR-30e-5p							x														35
miR-31*	miR-31-3p		1									x										43
miR-31	miR-31-5p		1	1	no		1						x									22
miR-31	miR-31-5p							x														29
miR-31	miR-31-5p							x														30
miR-31	miR-31-5p							x														31
miR-31	miR-31-5p											x										41
miR-31	miR-31-5p									x												41
miR-3124-3p	miR-3124-3p		1						x													38
miR-3149	miR-3149		1						x													38
miR-3156-3p	miR-3156-3p		1						x													38
miR-3158-5p	miR-3158-5p		1						x													38
miR-3182	miR-3182		1	1	yes	1							x									22
miR-3182	miR-3182								x													38
miR-3191-5p	miR-3191-5p		1																			38
miR-3195	miR-3195		1										x									22
miR-320	miR-320a		1	1	no		1					x										22
miR-320	miR-320a								x													31
miR-320a	miR-320a								x													37
miR-320b	miR-320b		1						x													37
miR-320d	miR-320d		1						x													37
miR-320c	miR-320c		1						x													37
miR-320e	miR-320e		1						x													37
miR-32*	miR-32-3p		1	1	no		1									x						44
miR-32-3p	miR-32-3p								x													38
miR-324-3p	miR-324-3p		1									x										22
miR-324-5p	miR-324-5p		1	1	no		1					x										22
miR-324-5p	miR-324-5p								x													34
miR-326	miR-326		1					x														35
miR-328	miR-328		1	1	yes	1					x											39
miR-328	miR-328								x													27
miR-328	miR-328												x									43
miR-329	miR-329		1								x											41
miR-331-3p	miR-331-3p		1	1	yes	1		x														28
miR-331-3p	miR-331-3p											x										42
miR-331-5p	miR-331-5p		1									x										42
miR-335*	miR-335-3p		1	1	yes	1												x				44
miR-335*	miR-335-3p											x										43
miR-337-5p	miR-337-5p		1						x1													23
miR-338-5p	miR-338-5p		1					x														28
miR-339-5p	miR-339-5p		1	1	yes	1		x														27
miR-339-5p	miR-339-5p							x														28
miR-339-5p	miR-339-5p											x										42
miR-33a	miR-33a-5p		1													x						44
miR-33b	miR-33b-5p		1									x										43
miR-340*	miR-340-3p		1											x				x				44
miR-340	miR-340-5p		1					x														35
miR-342	miR-342-3p		1					x														35
miR-342-5p	miR-342-5p		1											x		x		x				44
miR-345	miR-345-5p		1	1	no		1								x		x					44
miR-345	miR-345-5p											x										22
miR-345	miR-345-5p											x										43
miR-346	miR-346		1						x													32
miR-34a*	miR-34a-3p		1	1	yes	1									x				x			44
miR-34a*	miR-34a-3p												x									43
miR-34a	miR-34a-5p		1	1	no		1								x				x			44
miR-34a	miR-34a-5p												x									22
miR-34a	miR-34a-5p							x														28
miR-34a	miR-34a-5p							x														29
miR-34a	miR-34a-5p							x														35
miR-34a	miR-34a-5p											x										41
miR-34b	miR-34b-3p		1										x									43
mIR-34b*	miR-34b-5p		1	1	no		1								x				x			44
miR-34b*	miR-34b-5p							x														28
miR-34b*	miR-34b-5p												x									43
miR-34c-3p	miR-34c-3p		1										x									43
miR-34c-5p	miR-34c-5p		1	1	no		1												x			44
miR-34c	miR-34c-5p							x														35
miR-34c-5p	miR-34c-5p												x									43
miR-3609	miR-3609		1									x										22
miR-361-5p	miR-361-5p		1						x													37
miR-3611	miR-3611		1						x													38
miR-3613-3p	miR-3613-3p		1	1	no		1						x									22
miR-3613-3p	miR-3613-3p											x										43
miR-3613-5p	miR-3613-5p		1									x										43
miR-362-3p	miR-362-3p		1										x									43
miR-362-5p	miR-362-5p		1	1	yes	1						x										22
miR-362-5p	miR-362-5p											x										43
miR-3620-3p	miR-3620-3p		1						x													38
miR-363	miR-363-3p		1	1	no		1							x				x				44
miR-363	miR-363-3p							x														28
miR-363	miR-363-3p												x									42
miR-363-3p	miR-363-3p							x														37
miR-365	miR-365a-3p		1	1	yes	1							x									22
miR-365	miR-365a-3p								x													24
miR-365	miR-365a-3p								x													28
miR-365a-3p	miR-365a-3p								x													37
miR-3651	miR-3651		1					x														37
miR-3656	miR-3656		1						x													38
miR-3665	miR-3665		1					x														37
miR-3676-5p	miR-3676-5p		1					x														37
miR-3685	miR-3685		1						x													38
miR-369-3p	miR-369-3p		1										x									43
miR-370	miR-370		1						x													28
miR-371-5p	miR-371-5p		1												x		x					44
miR-371b-5p	miR-371b-5p		1						x													38
miR-373*	miR-373-5p		1														x		x			44
miR-374	miR-374a-5p		1					x														35
miR-374b*	miR-374b-3p		1													x						44
miR-375	miR-375		1	1	no		1					x										22
miR-375	miR-375								x													27
miR-375	miR-375								x													28
miR-375	miR-375								x													30
miR-375	miR-375											x										43
miR-376a	miR-376a-3p		1	1	yes	1			x													28
miR-376a	miR-376a-3p								x													31
miR-376a	miR-376a-3p										x											41
miR-368	miR-376c-3p		1	1	yes	1			x													31
miR-368	miR-376c-3p										x											41
miR-3687	miR-3687		1						x													38
miR-376c	miR-376c-3p		1										x									43
miR-378a-3p	miR-378a-3p		1	1	no		1														x	This study
miR-378	miR-378a-3p											x										22
miR-378	miR-378a-3p								x													28
miR-422b	miR-378a-3p								x													34
miR-378*	miR-378a-5p		1									x										22
miR-378f	miR-378f		1																		x	This study
miR-379	miR-379-5p		1	1	yes	1			x1													23
miR-379	miR-379-5p								x													27
miR-381	miR-381-3p		1	1	yes	1			x													27
miR-381	miR-381-3p												x									43
miR-381-5p	miR-381-5p		1						x													38
miR-3924	miR-3924		1						x													38
miR-3940-5p	miR-3940-5p		1						x													38
miR-3960	miR-3960		1						x													38
miR-3976	miR-3976		1						x													38
miR-409-3p	miR-409-3p		1	1	yes	1			x													24
miR-409-3p	miR-409-3p												x									43
miR-410	miR-410		1										x									43
miR-411	miR-411-5p		1										x									43
miR-421	miR-421		1									x										42
miR-422a	miR-422a		1						x													34
miR-423-3p	miR-423-3p		1													x						44
miR-423-5p	miR-423-5p		1									x										22
miR-424-3p	miR-424-3p		1						x													37
miR-424	miR-424-5p		1	1	yes	1			x													24
miR-424	miR-424-5p								x													25
miR-424	miR-424-5p								x													30
miR-424	miR-424-5p								x													34
miR-424	miR-424-5p												x									43
miR-424-5p	miR-424-5p																					37
miR-425	miR-425-5p		1					x														28
miR-4257	miR-4257		1					x														37
miR-4258	miR-4258		1						x													38
miR-4268	miR-4268		1						x													38
miR-4279	miR-4279		1						x													38
miR-4281	miR-4281		1					x														37
miR-4284	miR-4284		1					x														37
miR-4286	miR-4286		1					x														38
miR-429	miR-429		1					x														31
miR-4290	miR-4290		1						x													38
miR-4291	miR-4291		1						x													37
miR-4292	miR-4292		1						x													38
miR-4301	miR-4301		1	1	yes	1						x										43
miR-4301	miR-4301							x														38
miR-4308	miR-4308		1						x													38
miR-431*	miR-431-3p		1												x		x		x			44
miR-431	miR-431-5p		1										x									43
miR-432	miR-432-5p		1	1	no		1									x		x				44
miR-432	miR-432-5p												x									43
miR-4417	miR-4417		1									x										22
miR-4419b	miR-4419b		1						x													38
miR-4423-5p	miR-4423-5p		1						x													38
miR-4430	miR-4430		1					x														37
miR-4436b-5p	miR-4436b-5p		1						x													38
miR-4455	miR-4455		1						x													38
miR-4465	miR-4465		1					x														37
miR-4467	miR-4467		1						x													38
miR-4472	miR-4472		1						x													38
miR-4473	miR-4473		1						x													38
miR-4475	miR-4475		1						x													38
miR-4484	miR-4484		1	1	no		1						x									22
miR-4484	miR-4484							x														37
miR-4485	miR-4485		1					x														37
miR-4497	miR-4497		1	1	no		1		x													38
miR-4497	miR-4497							x														37
miR-450	miR-450a-5p		1	1	yes	1			x													34
miR-4505	miR-4505		1					x														37
miR-4507	miR-4507		1					x														37
miR-4516	miR-4516		1	1	no		1					x										22
miR-4516	miR-4516								x													38
miR-451	miR-451a		1	1	no		1				x											41
miR-451a	miR-451a							x														38
miR-4511	miR-4511		1						x													38
miR-452	miR-452-5p		1									x										22
miR-4524b-5p	miR-4524b-5p		1					x														38
miR-4530	miR-4530		1					x														37
miR-4531	miR-4531		1						x													38
miR-4532	miR-4532		1									x										22
miR-4533	miR-4533		1						x													38
miR-454	miR-454-3p		1									x										22
miR-454*	miR-454-5p		1	1	no		1							x								44
miR-454*	miR-454-5p												x									42
miR-455-3p	miR-455-3p		1	1	no		1						x									22
miR-455-3p	miR-455-3p								x													25
miR-455-3p	miR-455-3p											x										42
miR-455-3p	miR-455-3p								x													37
miR-455	miR-455-5p		1						x													34
miR-4632-3p	miR-4632-3p		1						x													38
miR-4636	miR-4636		1						x													38
miR-4639-3p	miR-4639-3p		1						x													38
miR-4653-3p	miR-4653-3p		1					x														37
miR-466	miR-466		1										x									22
miR-4644	miR-4644		1						x													38
miR-4682	miR-4682		1						x													38
miR-4698	miR-4698		1						x													38
miR-4701-3p	miR-4701-3p		1									x										22
miR-4708-3p	miR-4708-3p		1						x													38
miR-4709-3p	miR-4709-3p		1						x													38
miR-4711-3p	miR-4711-3p		1					x														38
miR-4714-5p	miR-4714-5p		1						x													38
miR-4716-5p	miR-4716-5p		1						x													38
miR-4726-5p	miR-4726-5p		1						x													38
miR-4732-3p	miR-4732-3p		1						x													38
miR-4732-5p	miR-4732-5p		1										x									22
miR-4742-3p	miR-4742-3p		1						x													38
miR-4750-5p	miR-4750-5p		1						x													38
miR-4764-3p	miR-4764-3p		1						x													38
miR-4777-5p	miR-4777-5p		1						x													38
miR-4787-3p	miR-4787-3p		1						x													38
miR-4787-5p	miR-4787-5p		1						x													38
miR-4795-3p	miR-4795-3p		1						x													38
miR-4795-5p	miR-4795-5p		1						x													38
miR-4800-3p	miR-4800-3p		1						x													38
miR-483-3p	miR-483-3p		1						x													38
miR-483-5p	miR-483-5p		1												x		x					44
miR-484	miR-484		1									x										22
miR-485-3p	miR-485-3p		1						x													38
miR-486-5p	miR-486-5p		1	1	no		1		x													28
miR-486-5p	miR-486-5p											x										42
miR-487b	miR-487b		1	1	no		1				x											41
miR-487b	miR-487b							x														38
miR-491-3p	miR-491-3p		1						x													38
miR-493	miR-493-3p		1	1	yes	1			x													28
miR-493	miR-493-3p												x									43
miR-493*	miR-493-5p		1	1	no		1						x									43
miR-493-5p	miR-493-5p							x														38
miR-494	miR-494		1	1	no		1											x				44
miR-494	miR-494														x		x					44
miR-494	miR-494												x									22
miR-494	miR-494								x													28
miR-494	miR-494												x									42
miR-494	miR-494												x									43
miR-495	miR-495-3p		1	1	yes	1					x											41
miR-495	miR-495-3p												x									43
miR-497	miR-497-5p		1	1	yes	1			x													25
miR-497	miR-497-5p								x													27
miR-497	miR-497-5p								x													28
miR-497	miR-497-5p								x													31
miR-497	miR-497-5p										x											41
miR-497	miR-497-5p												x									43
miR-497-5p	miR-497-5p								x													37
miR-498	miR-498		1						x													38
miR-500	miR-500a-3p		1	1	yes	1		x1														23
miR-500*	miR-500a-3p											x										42
miR-500a*	miR-500a-3p											x										22
miR-5002-5p	miR-5002-5p		1						x													38
miR-501-3p	miR-501-3p		1	1	yes	1												x				44
miR-501-3p	miR-501-3p											x										42
miR-502-3p	miR-502-3p		1									x										42
miR-502-5p	miR-502-5p		1											x								44
miR-503	miR-503-5p		1									x										41
miR-505	miR-505-3p		1									x										43
miR-505*	miR-505-5p		1											x				x				44
miR-508-5p	miR-508-5p		1					x														38
miR-513	miR-513a-5p		1	1	yes	1			x													33
miR-513a-5p	miR-513a-5p														x		x		x			44
miR-513b	miR-513b		1	1	yes	1									x		x		x			44
miR-513b	miR-513b								x													28
miR-513c	miR-513c-5p		1												x		x		x			44
miR-518b	miR-518b		1						x													32
miR-518e-5p	miR-518e-5p		1						x													38
miR-5187-3p	miR-5187-3p		1						x													38
miR-520a-3p	miR-520a-3p		1											x								44
miR-520c-3p	miR-520c-3p		1													x						44
miR-520f	miR-520f		1											x								44
miR-532-5p	miR-532-5p		1									x										22
miR-542-3p	miR-542-3p		1										x									43
miR-545	miR-545-3p		1											x		x		x				44
miR-548a-5p	miR-548a-5p		1											x								44
miR-548ap-5p	miR-548ap-5p		1						x													38
miR-548c-3p	miR-548c-3p		1											x		x						44
miR-548c-5p	miR-548c-5p		1											x		x		x				44
miR-548d-5p	miR-548d-5p		1											x								44
miR-548k	miR-548k		1									x										43
miR-550*	miR-550a-3p		1											x								44
miR-556-3p	miR-556-3p		1											x								44
miR-557	miR-557		1												x		x		x			44
miR-558	miR-558		1										x									42
miR-559	miR-559		1										x									42
miR-561	miR-561-3p		1									x										43
miR-5681b	miR-5681b		1						x													38
miR-5704	miR-5704		1						x													38
miR-572	miR-572		1	1	yes	1									x		x					44
miR-572	miR-572												x									22
miR-572	miR-572								x													24
miR-572	miR-572								x													25
miR-572	miR-572								x													28
miR-574	miR-574-3p		1	1	no		1		x													34
miR-574-3p	miR-574-3p																	x				44
miR-574-3p	miR-574-3p								x													27
miR-574-3p	miR-574-3p								x													37
miR-575	miR-575		1	1	yes	1									x							44
miR-575	miR-575								x													28
miR-576-3p	miR-576-3p		1										x									42
miR-576-5p	miR-576-5p		1									x										43
miR-582-3p	miR-582-3p		1										x									43
miR-584-5p	miR-584-5p		1						x													38
miR-592	miR-592		1					x														28
miR-595	miR-595		1	1	yes	1										x		x				44
miR-595	miR-595							x														28
miR-601	miR-601		1	1	yes	1									x		x					44
miR-601	miR-601												x									22
miR-606	miR-606		1										x									42
miR-610	miR-610		1					x														32
miR-615-3p	miR-615-3p		1											x				x				44
miR-615-5p	miR-615-5p		1									x										43
miR-617	miR-617		1	1	yes	1							x									22
miR-617	miR-617								x													27
miR-617	miR-617								x													28
miR-622	miR-622		1	1	yes	1									x		x					44
miR-622	miR-622								x													28
miR-623	miR-623		1												x							44
miR-624*	miR-624-5p		1											x								44
miR-625	miR-625-5p		1					x														27
miR-627	miR-627		1											x								44
miR-629*	miR-629-3p		1												x							44
miR-629-5p	miR-629-5p		1	1	yes	1															x	This study
miR-629	miR-629-5p													x				x				44
miR-630	miR-630		1	1	yes	1											x					44
miR-630	miR-630								x													38
miR-634	miR-634		1	1	yes	1			x													24
miR-634	miR-634								x													38
miR-638	miR-638		1	1	yes	1									x		x					44
miR-638	miR-638								x													25
miR-638	miR-638								x													28
miR-642b-5p	miR-642b-5p		1						x													38
miR-652	miR-652-3p		1					x														28
miR-653	miR-653		1										x									42
miR-654-3p	miR-654-3p		1										x									43
miR-655	miR-655		1										x									43
miR-660-3p	miR-660-3p		1						x													38
miR-660	miR-660-5p		1	1	no		1		x													28
miR-660	miR-660-5p											x										42
miR-663	miR-663a		1												x		x		x			44
miR-664*	miR-664-5p		1												x		x		x			44
miR-671-3p	miR-671-3p		1									x										42
miR-671-5p	miR-671-5p		1	1	yes	1									x		x		x			44
miR-671-5p	miR-671-5p												x									22
miR-671-5p	miR-671-5p								x													28
miR-675	miR-675-5p		1	1	yes	1			x													24
miR-675-5p	miR-675-5p								x													38
miR-676	miR-676-3p		1										x									43
miR-708	miR-708-5p		1	1	yes	1									x							44
miR-708	miR-708-5p												x									22
miR-708	miR-708-5p												x									42
miR-7-1*	miR-7-1-3p		1									x										42
miR-758	miR-758-3p		1										x									43
miR-7-5p	miR-7-5p		1	1	yes	1															x	This study
miR-7	miR-7-5p							x														31
miR-765	miR-765		1	1	yes	1									x		x					44
miR-765	miR-765												x									22
miR-767-5p	miR-767-5p		1					x														38
miR-768-5p	miR-768-5p		1										x									42
miR-874	miR-874		1												x							44
miR-886-3p	miR-886-3p		1										x									42
miR-886-5p	miR-886-5p		1					x														32
miR-887	miR-887		1										x									42
miR-888	miR-888-5p		1										x									42
miR-889	miR-889		1										x									43
miR-892b	miR-892b		1																x			44
miR-92a-1*	miR-92a-1-5p		1	1	yes	1								x		x						44
miR-92a-1*	miR-92a-1-5p											x										42
miR-92a-1*	miR-92a-1-5p											x										43
miR-92a	miR-92a-3p		1	1	yes	1						x										22
miR-92a	miR-92a-3p							x														28
miR-92a	miR-92a-3p							x														30
miR-92a	miR-92a-3p											x										42
miR-92a	miR-92a-3p											x										43
miR-92b	miR-92b-3p		1	1	yes	1						x										22
miR-92b	miR-92b-3p							x														28
miR-92b	miR-92b-3p							x														30
miR-92b	miR-92b-3p											x										43
miR-93	miR-93-5p		1	1	yes	1						x										22
miR-93	miR-93-5p							x														27
miR-93	miR-93-5p							x														28
miR-93	miR-93-5p							x														30
miR-93	miR-93-5p							x														31
miR-93	miR-93-5p							x														34
miR-93	miR-93-5p									x												41
miR-93	miR-93-5p							x														37
miR-935	miR-935		1						x													38
miR-936	miR-936		1												x							44
miR-939	miR-939-5p		1	1	yes	1									x		x		x			44
miR-939	miR-939-5p												x									43
miR-9*	miR-9-3p		1					x														35
miR-940	miR-940		1										x									43
miR-941	miR-941		1					x														27
miR-95	miR-95		1											x								44
miR-9	miR-9-5p		1	1	yes	1		x														28
miR-9	miR-9-5p							x														29
miR-9	miR-9-5p							x														35
miR-98	miR-98-5p		1					x														35
miR-99a	miR-99a-5p		1	1	no		1					x										22
miR-99a	miR-99a-5p								x													27
miR-99a	miR-99a-5p								x													28
miR-99a	miR-99a-5p								x													30
miR-99a	miR-99a-5p								x													31
miR-99a	miR-99a-5p								x													33
miR-99b	miR-99b-5p		1	1	yes	1							x									22
miR-99b	miR-99b-5p								x													31
miR-99b	miR-99b-5p								x													37
miR-193c	No entry in miRBase							x														29
miR-24a-2*	No entry in miRBase												x									22
miR-1201	Dead miRNA entry												x									42
miR-1274a	Dead miRNA entry											x										43
miR-1274b	Dead miRNA entry												x									42
miR-1280	Dead miRNA entry											x										22
miR-1300_v13.0	Dead miRNA entry														x		x		x			44
miR-1826	Dead miRNA entry														x		x		x			44
miR-1826	Dead miRNA entry												x									42
miR-923	Dead miRNA entry											x										42
miR-923_v12.0	Dead miRNA entry																x					44
		Sum:	485	201		96	105
